# Supplementary material for: Single-cell RNA sequencing analysis of shrimp immune cells identifies macrophage-like phagocytes
Source: eLife. 2022 Oct 6;11:e80127. doi: 10.7554/eLife.80127 (PMC9584607; doi:10.7554/eLife.80127)
Supplement: Figure 3—source data 2. [file elife-80127-fig3-data2.csv]

Region from FACS sorting	Biological replicates	Target genes	CT values
R1	sample 1	EF-1¦Á	29.94
R1	sample 2	EF-1¦Á	31.1
R1	sample 3	EF-1¦Á	29.83
R1	sample 4	EF-1¦Á	31.68
R1	sample 5	EF-1¦Á	27.97
R2	sample 1	EF-1¦Á	25.79
R2	sample 2	EF-1¦Á	27.28
R2	sample 3	EF-1¦Á	27.65
R2	sample 4	EF-1¦Á	30.84
R2	sample 5	EF-1¦Á	26.47
R1	sample 1	CHIT1	34.37
R1	sample 2	CHIT1	32.58
R1	sample 3	CHIT	32.86
R1	sample 4	CHIT11	35.86
R1	sample 5	CHIT1	31.25
R2	sample 1	CHIT1	32.89
R2	sample 2	CHIT1	33.13
R2	sample 3	CHIT1	32.95
R2	sample 4	CHIT1	36.71
R2	sample 5	CHIT1	31.33
R1	sample 1	Lyz1	32.8
R1	sample 2	Lyz1	32.39
R1	sample 3	Lyz1	32.15
R1	sample 4	Lyz1	34.5
R1	sample 5	Lyz1	30.18
R2	sample 1	Lyz1	30.44
R2	sample 2	Lyz1	32.6
R2	sample 3	Lyz1	30.55
R2	sample 4	Lyz1	34.05
R2	sample 5	Lyz1	28.96
R1	sample 1	NAGA	33.79
R1	sample 2	NAGA	33.43
R1	sample 3	NAGA	32.58
R1	sample 4	NAGA	32.82
R1	sample 5	NAGA	30.63
R2	sample 1	NAGA	33.14
R2	sample 2	NAGA	33.55
R2	sample 3	NAGA	32
R2	sample 4	NAGA	33.42
R2	sample 5	NAGA	30.79
