# Supplementary material for: Single-cell RNA sequencing analysis of shrimp immune cells identifies macrophage-like phagocytes
Source: eLife. 2022 Oct 6;11:e80127. doi: 10.7554/eLife.80127 (PMC9584607; doi:10.7554/eLife.80127)
Supplement: Supplementary file 2. [file elife-80127-supp2.csv]

Target_Cluster	Gene ID	Gene Name	Target_Cluster_mean	Other_Cluster_mean	Log2FC	Pvalue	Qvalue	Symbol	Description	KEGG_A_class	KEGG_B_class	Pathway	K_ID	GO Component	GO Function	GO Process
6	ncbi_113826700	ncbi_113826700	4.26680252	0.000659069	12.66043732	0	0	--	-	-	-	-	-	-	-	-
6	ncbi_113813962	ncbi_113813962	2.895176955	0.000696262	12.02173333	0	0	--	homeobox domain protein [Dictyocaulus viviparus]	Human Diseases;Human Diseases	Cancers;Endocrine and metabolic diseases	ko05202//Transcriptional misregulation in cancers;ko04950//Maturity onset diabetes of the young	K08024;K08024	-	-	-
6	ncbi_113830473	ncbi_113830473	2.183817707	0.000566906	11.91145428	0	0	--	-	-	-	-	-	-	-	-
6	ncbi_113816939	ncbi_113816939	2.224855905	0.000610907	11.83047105	0	0	--	-	-	-	-	-	-	-	-
6	ncbi_113813667	ncbi_113813667	1.825005033	0.00060483	11.55908307	0	0	--	-	-	-	-	-	-	-	-
6	ncbi_113823051	ncbi_113823051	10.61768113	0.00384021	11.43299592	0	0	--	-	-	-	-	-	-	-	-
6	ncbi_113805945	ncbi_113805945	10.46997983	0.003902414	11.38960418	0	0	--	-	-	-	-	-	-	-	-
6	ncbi_113803297	ncbi_113803297	52.34986727	0.019885517	11.36225213	0	0	--	-	-	-	-	-	-	-	-
6	ncbi_113802931	ncbi_113802931	7.291782955	0.003210241	11.14937414	0	0	--	PREDICTED: zinc finger protein 629-like [Hyalella azteca]	-	-	-	-	-	-	-
6	ncbi_113803960	AGMAT	3.794984624	0.001728736	11.10016091	0	0	AGMAT	Agmatinase, mitochondrial [Crassostrea gigas]	Metabolism;Metabolism	Global and overview maps;Amino acid metabolism	ko01100//Metabolic pathways;ko00330//Arginine and proline metabolism	K01480;K01480	-	GO:0016810//hydrolase activity, acting on carbon-nitrogen (but not peptide) bonds;GO:0043169//cation binding	-
6	ncbi_113811310	lhx9	2.042383132	0.000982099	11.02209682	0	0	lhx9	PREDICTED: LIM/homeobox protein Lhx2-like [Thamnophis sirtalis]	-	-	-	-	-	-	-
6	ncbi_113805357	spir	6.35785212	0.00353161	10.81399788	0	0	spir	Protein spire [Zootermopsis nevadensis]	Organismal Systems	Development	ko04320//Dorso-ventral axis formation	K02098	-	-	-
6	ncbi_113817041	Esyt2	36.0339291	0.021195486	10.73138323	0	0	Esyt2	PREDICTED: LOW QUALITY PROTEIN: extended synaptotagmin-1-like [Hyalella azteca]	-	-	-	-	-	-	-
6	ncbi_113823914	DIRAS2	7.808033165	0.005213703	10.54843493	0	0	DIRAS2	PREDICTED: GTP-binding protein Di-Ras2 [Cavia porcellus]	-	-	-	-	GO:0016020//membrane	GO:0032550//purine ribonucleoside binding	GO:0035556//intracellular signal transduction
6	ncbi_113818891	ncbi_113818891	2.848469012	0.001958032	10.50656641	0	0	--	-	-	-	-	-	-	-	-
6	ncbi_113807122	ncbi_113807122	3.292092987	0.002273316	10.49999099	0	0	--	-	-	-	-	-	-	-	-
6	ncbi_113803272	ncbi_113803272	2.448513112	0.001867422	10.35664252	0	0	--	-	-	-	-	-	-	-	-
6	ncbi_113824567	aop	11.11931115	0.00954302	10.18633386	0	0	aop	PREDICTED: ets DNA-binding protein pokkuri-like [Hyalella azteca]	Environmental Information Processing;Human Diseases;Organismal Systems	Signal transduction;Cancers;Development	ko04013//MAPK signaling pathway - fly;ko05202//Transcriptional misregulation in cancers;ko04320//Dorso-ventral axis formation	K03211;K03211;K03211	-	-	-
6	ncbi_113821981	Ptprb	7.314407802	0.007147549	9.99907669	0	0	Ptprb	PREDICTED: receptor-type tyrosine-protein phosphatase O [Crassostrea gigas]	Cellular Processes	Cellular community - eukaryotes	ko04520//Adherens junction	K05694	-	GO:0005488//binding;GO:0016787//hydrolase activity	GO:0006796//phosphate-containing compound metabolic process;GO:0048646//anatomical structure formation involved in morphogenesis
6	ncbi_113820066	ncbi_113820066	2.687052796	0.002856224	9.877699991	0	0	--	-	-	-	-	-	-	-	-
6	ncbi_113818884	ncbi_113818884	4.386014978	0.007298428	9.23110924	0	0	--	-	-	-	-	-	-	-	-
6	ncbi_113816382	Clca3a1	4.605646444	0.00907277	8.987644895	0	0	Clca3a1	PREDICTED: epithelial chloride channel protein-like [Chelonia mydas]	Organismal Systems;Organismal Systems	Digestive system;Endocrine system	ko04972//Pancreatic secretion;ko04924//Renin secretion	K05030;K05030	-	-	-
6	ncbi_113826014	ncbi_113826014	2.079291706	0.006039496	8.427448182	0	0	--	-	-	-	-	-	-	-	-
6	ncbi_113810752	ncbi_113810752	8.334760054	0.028431395	8.195511989	0	0	--	AAEL007752-PA [Aedes aegypti]	Organismal Systems;Human Diseases;Human Diseases;Human Diseases;Human Diseases;Metabolism;Organismal Systems	Environmental adaptation;Neurodegenerative diseases;Neurodegenerative diseases;Endocrine and metabolic diseases;Neurodegenerative diseases;Energy metabolism;Circulatory system	ko04714//Thermogenesis;ko05016//Huntington disease;ko05010//Alzheimer disease;ko04932//Non-alcoholic fatty liver disease (NAFLD);ko05012//Parkinson disease;ko00190//Oxidative phosphorylation;ko04260//Cardiac muscle contraction	K02270;K02270;K02270;K02270;K02270;K02270;K02270	-	-	-
6	ncbi_113817591	ttc39b	3.074342404	0.018168851	7.402666822	0	0	ttc39b	PREDICTED: tetratricopeptide repeat protein 39B-like [Hyalella azteca]	-	-	-	-	-	-	-
6	ncbi_113809577	ncbi_113809577	4.155388921	0.03543857	6.8735193	0	0	--	-	-	-	-	-	-	-	-
6	ncbi_113812626	CIB1	7.615009546	0.098880814	6.267011418	0	0	CIB1	PREDICTED: calcium and integrin-binding protein 1-like [Branchiostoma belcheri]	-	-	-	-	-	-	-
6	ncbi_113820080	ncbi_113820080	5.920183948	0.153877891	5.265784139	0	0	--	-	-	-	-	-	-	-	-
6	ncbi_113813528	ncbi_113813528	6.700693425	0.177976395	5.234552584	0	0	--	-	-	-	-	-	-	-	-
6	ncbi_113823424	MKNK2	3.773331723	0.103767595	5.184411043	0	0	MKNK2	map kinase-interacting serine/threonine, partial [Scylla paramamosain]	Environmental Information Processing;Organismal Systems;Environmental Information Processing	Signal transduction;Endocrine system;Signal transduction	ko04010//MAPK signaling pathway;ko04910//Insulin signaling pathway;ko04066//HIF-1 signaling pathway	K04372;K04372;K04372	-	-	-
6	ncbi_113828804	ncbi_113828804	4.479450495	0.141117775	4.988350143	0	0	--	-	-	-	-	-	-	-	-
6	ncbi_113806448	ncbi_113806448	10.69698275	0.434903455	4.62036494	0	0	--	PREDICTED: heme-binding protein 2-like [Hyalella azteca]	-	-	-	-	-	-	-
6	ncbi_113804209	ncbi_113804209	4.416358879	0.192458808	4.520235809	0	0	--	-	-	-	-	-	-	-	-
6	ncbi_113828163	ncbi_113828163	12.44530085	0.582160798	4.418039603	0	0	--	-	-	-	-	-	-	-	-
6	ncbi_113814492	Jafrac1	9.602826846	0.557997861	4.105127666	0	0	Jafrac1	peroxiredoxin [Litopenaeus vannamei]	Cellular Processes;Human Diseases	Transport and catabolism;Infectious diseases	ko04146//Peroxisome;ko05146//Amoebiasis	K13279;K13279	-	-	-
6	ncbi_113816132	Rgs2	8.927696328	0.523944495	4.090802065	0	0	Rgs2	PREDICTED: regulator of G-protein signaling 2-like [Hyalella azteca]	-	-	-	-	-	-	-
6	ncbi_113813552	ncbi_113813552	135.7924914	12.35502963	3.458233333	0	0	--	-	-	-	-	-	-	-	-
6	ncbi_113830428	ncbi_113830428	27.77215298	2.707107279	3.358815057	0	0	--	rhodanese 1-like protein [Macrobrachium nipponense]	-	-	-	-	-	-	-
6	ncbi_113802887	ncbi_113802887	19.09754312	2.812329761	2.763549375	0	0	--	-	-	-	-	-	-	-	-
6	ncbi_113821440	fth1-a	39.20322458	7.081639707	2.468816974	0	0	fth1-a	ferritin [Litopenaeus vannamei]	Cellular Processes;Organismal Systems;Cellular Processes	Cell growth and death;Digestive system;Cell growth and death	ko04217//Necroptosis;ko04978//Mineral absorption;ko04216//Ferroptosis	K00522;K00522;K00522	-	-	-
6	ncbi_113822871	ncbi_113822871	24.07645831	4.639113204	2.375702228	0	0	--	PREDICTED: adenylate cyclase type 8-like isoform X7 [Apis dorsata]	-	-	-	-	-	-	-
6	ncbi_113820650	sqh	102.039947	40.19774789	1.343947474	0	0	sqh	PREDICTED: myosin regulatory light chain sqh-like [Hyalella azteca]	Cellular Processes;Cellular Processes;Cellular Processes;Organismal Systems;Organismal Systems	Cellular community - eukaryotes;Cell motility;Cellular community - eukaryotes;Immune system;Immune system	ko04510//Focal adhesion;ko04810//Regulation of actin cytoskeleton;ko04530//Tight junction;ko04611//Platelet activation;ko04670//Leukocyte transendothelial migration	K12757;K12757;K12757;K12757;K12757	-	-	-
6	ncbi_113813020	Act5C	788.3907259	430.5114029	0.872859355	0	0	Act5C	beta-actin [Litopenaeus vannamei]	Organismal Systems;Cellular Processes;Human Diseases;Cellular Processes;Human Diseases;Cellular Processes;Cellular Processes;Organismal Systems;Cellular Processes;Environmental Information Processing;Environmental Information Processing;Organismal Systems;Human Diseases;Human Diseases;Organismal Systems;Human Diseases;Cellular Processes;Organismal Systems;Human Diseases;Human Diseases;Human Disea…	Environmental adaptation;Cellular community - eukaryotes;Cancers;Transport and catabolism;Cancers;Cell motility;Cellular community - eukaryotes;Endocrine system;Cell growth and death;Signal transduction;Signal transduction;Sensory system;Cardiovascular diseases;Cardiovascular diseases;Immune system;Infectious diseases;Cellular community - eukaryotes;Endocrine system;Cardiovascular diseases;Infect…	ko04714//Thermogenesis;ko04510//Focal adhesion;ko05205//Proteoglycans in cancer;ko04145//Phagosome;ko05225//Hepatocellular carcinoma;ko04810//Regulation of actin cytoskeleton;ko04530//Tight junction;ko04919//Thyroid hormone signaling pathway;ko04210//Apoptosis;ko04390//Hippo signaling pathway;ko04015//Rap1 signaling pathway;ko04745//Phototransduction - fly;ko05410//Hypertrophic cardiomyopathy (HC…	K05692;K05692;K05692;K05692;K05692;K05692;K05692;K05692;K05692;K05692;K05692;K05692;K05692;K05692;K05692;K05692;K05692;K05692;K05692;K05692;K05692;K05692;K05692;K05692;K05692;K05692;K05692;K05692;K05692	-	GO:0032550//purine ribonucleoside binding	-
6	ncbi_113811689	GABARAP	22.4700788	6.131974356	1.873581615	1.17E-293	3.12E-289	GABARAP	autophagy-related protein 8 [Litopenaeus vannamei]	Cellular Processes;Environmental Information Processing;Organismal Systems;Organismal Systems;Environmental Information Processing;Organismal Systems;Human Diseases;Cellular Processes;Cellular Processes	Transport and catabolism;Signal transduction;Aging;Immune system;Signal transduction;Nervous system;Infectious diseases;Transport and catabolism;Transport and catabolism	ko04140//Autophagy - animal;ko04068//FoxO signaling pathway;ko04212//Longevity regulating pathway - worm;ko04621//NOD-like receptor signaling pathway;ko04371//Apelin signaling pathway;ko04727//GABAergic synapse;ko05167//Kaposi sarcoma-associated herpesvirus infection;ko04137//Mitophagy - animal;ko04136//Autophagy - other eukaryotes	K08341;K08341;K08341;K08341;K08341;K08341;K08341;K08341;K08341	GO:0005767//secondary lysosome;GO:0005775//vacuolar lumen;GO:0005776//autophagosome	GO:0019900//kinase binding	GO:0006914//autophagy;GO:0010259//multicellular organism aging;GO:0010623//developmental programmed cell death;GO:0031329//regulation of cellular catabolic process;GO:1903320//regulation of protein modification by small protein conjugation or removal
6	ncbi_113806074	Mlc-c	79.94152738	42.02773515	0.927603425	8.85E-288	2.37E-283	Mlc-c	myosin essential light chain [Eriocheir sinensis]	Cellular Processes;Organismal Systems;Organismal Systems	Cellular community - eukaryotes;Endocrine system;Circulatory system	ko04530//Tight junction;ko04921//Oxytocin signaling pathway;ko04270//Vascular smooth muscle contraction	K12751;K12751;K12751	-	GO:0016628//oxidoreductase activity, acting on the CH-CH group of donors, NAD or NADP as acceptor	GO:0044710//single-organism metabolic process
6	ncbi_113805443	H3f3a	63.95687999	30.40856962	1.072621606	9.91E-279	2.65E-274	H3f3a	PREDICTED: histone H3.3 isoform X1 [Nothobranchius furzeri]	Human Diseases;Human Diseases;Human Diseases	Cancers;Substance dependence;Immune diseases	ko05202//Transcriptional misregulation in cancers;ko05034//Alcoholism;ko05322//Systemic lupus erythematosus	K11253;K11253;K11253	GO:0000786//nucleosome;GO:0031981//nuclear lumen;GO:0031988//membrane-bounded vesicle	GO:0000977//RNA polymerase II regulatory region sequence-specific DNA binding;GO:0031490//chromatin DNA binding;GO:0046983//protein dimerization activity	GO:0001558//regulation of cell growth;GO:0006306//DNA methylation;GO:0006334//nucleosome assembly;GO:0006342//chromatin silencing;GO:0006950//response to stress;GO:0007599//hemostasis;GO:0035556//intracellular signal transduction
6	ncbi_113820344	ncbi_113820344	25.49365154	7.583846569	1.749136348	1.01E-277	2.71E-273	--	-	-	-	-	-	-	-	-
6	ncbi_113821397	Tctp	111.8201116	60.16872053	0.894094106	1.37E-271	3.68E-267	Tctp	translationally controlled tumor protein [Litopenaeus vannamei]	-	-	-	-	-	-	-
6	ncbi_113824479	csf1r	4.125394398	0.215856343	4.256388657	2.61E-258	7.00E-254	csf1r	PREDICTED: vascular endothelial growth factor receptor 2-like [Neodiprion lecontei]	Cellular Processes;Environmental Information Processing;Environmental Information Processing;Human Diseases;Environmental Information Processing;Environmental Information Processing;Environmental Information Processing;Human Diseases	Cellular community - eukaryotes;Signal transduction;Signal transduction;Cancers;Signal transduction;Signal transduction;Signal transduction;Immune diseases	ko04510//Focal adhesion;ko04151//PI3K-Akt signaling pathway;ko04015//Rap1 signaling pathway;ko05202//Transcriptional misregulation in cancers;ko04010//MAPK signaling pathway;ko04014//Ras signaling pathway;ko04066//HIF-1 signaling pathway;ko05323//Rheumatoid arthritis	K05096;K05096;K05096;K05096;K05096;K05096;K05096;K05096	-	-	-
6	ncbi_113829899	ncbi_113829899	2.827765443	0.189182957	3.901808427	3.04E-254	8.15E-250	--	PREDICTED: cell division cycle-associated protein 3-like [Hyalella azteca]	-	-	-	-	-	-	-
6	ncbi_113813489	Gel	9.502847647	0.752384027	3.658818773	3.01E-238	8.06E-234	Gel	gelsolin [Homarus americanus]	Cellular Processes;Human Diseases;Organismal Systems	Cell motility;Cancers;Immune system	ko04810//Regulation of actin cytoskeleton;ko05203//Viral carcinogenesis;ko04666//Fc gamma R-mediated phagocytosis	K05768;K05768;K05768	-	-	-
6	ncbi_113803354	Cd63	13.93025737	2.880562765	2.273799315	1.17E-234	3.13E-230	Cd63	tetraspanins-like protein CD63 [Litopenaeus vannamei]	Human Diseases;Cellular Processes	Cancers;Transport and catabolism	ko05205//Proteoglycans in cancer;ko04142//Lysosome	K06497;K06497	-	-	-
6	ncbi_113812934	ncbi_113812934	3.224668513	0.128454573	4.649820706	1.60E-215	4.28E-211	--	neuroglobin isoform 1 [Cherax cainii]	-	-	-	-	-	-	-
6	ncbi_113817213	crebl2	9.036880828	0.960996579	3.233221697	2.47E-210	6.62E-206	crebl2	PREDICTED: cAMP-responsive element-binding protein-like 2 [Bombus terrestris]	-	-	-	-	-	-	-
6	ncbi_113810290	ncbi_113810290	4.513815043	0.378800353	3.574837724	2.83E-197	7.58E-193	--	-	-	-	-	-	-	-	-
6	ncbi_113803662	ncbi_113803662	4.72413496	0.302160505	3.966663173	1.89E-195	5.06E-191	--	-	-	-	-	-	-	-	-
6	ncbi_113819281	AP3B2	2.730106168	0.144412741	4.240687123	2.36E-187	6.31E-183	AP3B2	AP-3 complex subunit beta-2 [Zootermopsis nevadensis]	Cellular Processes	Transport and catabolism	ko04142//Lysosome	K12397	GO:0030119//AP-type membrane coat adaptor complex	-	GO:0015031//protein transport
6	ncbi_113823330	gsp-2	14.47578191	5.224139747	1.470375883	1.04E-182	2.79E-178	gsp-2	Serine/threonine-protein phosphatase alpha-1 isoform [Trachymyrmex zeteki]	Cellular Processes;Human Diseases;Cellular Processes;Environmental Information Processing;Organismal Systems;Organismal Systems;Human Diseases;Environmental Information Processing;Organismal Systems;Environmental Information Processing;Organismal Systems;Cellular Processes;Human Diseases;Genetic Information Processing;Cellular Processes;Organismal Systems;Human Diseases;Organismal Systems;Organis…	Cellular community - eukaryotes;Cancers;Cell motility;Signal transduction;Immune system;Endocrine system;Substance dependence;Signal transduction;Circulatory system;Signal transduction;Endocrine system;Cell growth and death;Infectious diseases;Translation;Cell growth and death;Circulatory system;Endocrine and metabolic diseases;Sensory system;Nervous system;Nervous system;Substance dependence	ko04510//Focal adhesion;ko05205//Proteoglycans in cancer;ko04810//Regulation of actin cytoskeleton;ko04390//Hippo signaling pathway;ko04611//Platelet activation;ko04921//Oxytocin signaling pathway;ko05034//Alcoholism;ko04022//cGMP - PKG signaling pathway;ko04261//Adrenergic signaling in cardiomyocytes;ko04024//cAMP signaling pathway;ko04910//Insulin signaling pathway;ko04218//Cellular senescence;…	K06269;K06269;K06269;K06269;K06269;K06269;K06269;K06269;K06269;K06269;K06269;K06269;K06269;K06269;K06269;K06269;K06269;K06269;K06269;K06269;K06269	-	-	-
6	ncbi_113811065	ncbi_113811065	7.336513737	0.750091438	3.289956287	1.76E-181	4.71E-177	--	-	-	-	-	-	-	-	-
6	ncbi_113818926	PGAM2	11.2609959	2.748662262	2.034532869	3.24E-179	8.68E-175	PGAM2	PREDICTED: phosphoglycerate mutase 2-like [Hyalella azteca]	Metabolism;Metabolism;Metabolism;Metabolism;Organismal Systems;Metabolism;Human Diseases	Global and overview maps;Global and overview maps;Carbohydrate metabolism;Global and overview maps;Endocrine system;Amino acid metabolism;Cancers	ko01100//Metabolic pathways;ko01200//Carbon metabolism;ko00010//Glycolysis / Gluconeogenesis;ko01230//Biosynthesis of amino acids;ko04922//Glucagon signaling pathway;ko00260//Glycine, serine and threonine metabolism;ko05230//Central carbon metabolism in cancer	K01834;K01834;K01834;K01834;K01834;K01834;K01834	-	-	-
6	ncbi_113813883	B3GALT6	2.511111314	0.130722899	4.263742192	7.02E-176	1.88E-171	B3GALT6	Galactosyl T domain containing protein [Trichuris trichiura]	Metabolism;Metabolism	Global and overview maps;Glycan biosynthesis and metabolism	ko01100//Metabolic pathways;ko00601//Glycosphingolipid biosynthesis - lacto and neolacto series	K07819;K07819	-	-	-
6	ncbi_113806622	ncbi_113806622	3.064629581	0.190067582	4.011128318	1.96E-173	5.25E-169	--	PREDICTED: HIG1 domain family member 1A, mitochondrial [Bombyx mori]	-	-	-	-	-	-	-
6	ncbi_113822903	Cyb5r4	2.463219309	0.131276752	4.229861729	6.06E-173	1.62E-168	Cyb5r4	PREDICTED: cytochrome b5 reductase 4 isoform X2 [Crassostrea gigas]	Metabolism	Carbohydrate metabolism	ko00520//Amino sugar and nucleotide sugar metabolism	K00326	-	-	-
6	ncbi_113825585	Cp1	10.99740084	2.160532185	2.347703965	1.06E-166	2.84E-162	Cp1	cathepsin L [Penaeus monodon]	Human Diseases;Cellular Processes;Cellular Processes;Cellular Processes;Human Diseases;Cellular Processes;Human Diseases;Organismal Systems	Cancers;Transport and catabolism;Transport and catabolism;Cell growth and death;Cardiovascular diseases;Transport and catabolism;Immune diseases;Immune system	ko05205//Proteoglycans in cancer;ko04145//Phagosome;ko04142//Lysosome;ko04210//Apoptosis;ko05418//Fluid shear stress and atherosclerosis;ko04140//Autophagy - animal;ko05323//Rheumatoid arthritis;ko04612//Antigen processing and presentation	K01365;K01365;K01365;K01365;K01365;K01365;K01365;K01365	-	GO:0070011//peptidase activity, acting on L-amino acid peptides	-
6	ncbi_113829115	ncbi_113829115	10.29605177	2.118283145	2.281123864	1.45E-163	3.87E-159	--	-	-	-	-	-	-	-	-
6	ncbi_113804330	hdc	3.920813958	0.307642213	3.671827809	2.08E-158	5.57E-154	hdc	PREDICTED: headcase protein-like [Hyalella azteca]	-	-	-	-	-	-	-
6	ncbi_5333214	COX2	63.42512353	36.71669626	0.788618172	2.43E-155	6.51E-151	COX2	-	-	-	-	-	-	-	-
6	ncbi_113806294	Glo1	18.72598261	10.14876169	0.883737717	3.59E-149	9.62E-145	Glo1	PREDICTED: lactoylglutathione lyase [Crassostrea gigas]	Metabolism	Carbohydrate metabolism	ko00620//Pyruvate metabolism	K01759	GO:0031988//membrane-bounded vesicle	GO:0016846//carbon-sulfur lyase activity;GO:0046914//transition metal ion binding	GO:0002573//myeloid leukocyte differentiation;GO:0006081//cellular aldehyde metabolic process;GO:0006355//regulation of transcription, DNA-templated;GO:0006790//sulfur compound metabolic process;GO:0042981//regulation of apoptotic process
6	ncbi_113813620	ncbi_113813620	3.688082974	0.298419227	3.627458717	9.96E-145	2.67E-140	--	NAD(P)H-dependent FMN reductase C4B3.06c [Orchesella cincta]	-	-	-	-	-	-	-
6	ncbi_113822817	ncbi_113822817	16.96052384	7.110009712	1.254257294	3.13E-141	8.38E-137	--	Rho-related GTP-binding protein RhoC [Daphnia magna]	-	-	-	-	-	-	-
6	ncbi_113803286	ncbi_113803286	21.2064906	11.67205057	0.861447854	2.54E-130	6.81E-126	--	Sex-lethal [Eriocheir sinensis]	-	-	-	-	-	-	-
6	ncbi_113818991	chn	5.935646368	0.847511661	2.808100018	9.55E-119	2.56E-114	chn	PREDICTED: zinc finger protein 628-like [Hyalella azteca]	-	-	-	-	-	-	-
6	ncbi_113815521	PMP2	12.84747259	1.307863487	3.296200707	3.85E-115	1.03E-110	PMP2	intracellular fatty acid-binding protein [Litopenaeus vannamei]	Organismal Systems	Endocrine system	ko03320//PPAR signaling pathway	K08752	-	-	-
6	ncbi_113819182	ncbi_113819182	6.537056335	1.033988796	2.660420577	8.75E-114	2.34E-109	--	-	-	-	-	-	-	-	-
6	ncbi_113827976	COX4I1	13.7114611	6.740321616	1.024492977	1.98E-113	5.30E-109	COX4I1	mitochondrial cytochrome c oxidase subunit IV [Litopenaeus vannamei]	Metabolism;Organismal Systems;Human Diseases;Human Diseases;Human Diseases;Human Diseases;Metabolism;Organismal Systems	Global and overview maps;Environmental adaptation;Neurodegenerative diseases;Neurodegenerative diseases;Endocrine and metabolic diseases;Neurodegenerative diseases;Energy metabolism;Circulatory system	ko01100//Metabolic pathways;ko04714//Thermogenesis;ko05016//Huntington disease;ko05010//Alzheimer disease;ko04932//Non-alcoholic fatty liver disease (NAFLD);ko05012//Parkinson disease;ko00190//Oxidative phosphorylation;ko04260//Cardiac muscle contraction	K02263;K02263;K02263;K02263;K02263;K02263;K02263;K02263	-	-	GO:0015992//proton transport
6	ncbi_113815645	SDHC	8.131572353	2.279306946	1.834939124	2.48E-111	6.63E-107	SDHC	PREDICTED: succinate dehydrogenase cytochrome b560 subunit, mitochondrial-like [Limulus polyphemus]	Metabolism;Organismal Systems;Human Diseases;Metabolism;Human Diseases;Human Diseases;Human Diseases;Metabolism;Metabolism	Global and overview maps;Environmental adaptation;Neurodegenerative diseases;Global and overview maps;Neurodegenerative diseases;Endocrine and metabolic diseases;Neurodegenerative diseases;Energy metabolism;Carbohydrate metabolism	ko01100//Metabolic pathways;ko04714//Thermogenesis;ko05016//Huntington disease;ko01200//Carbon metabolism;ko05010//Alzheimer disease;ko04932//Non-alcoholic fatty liver disease (NAFLD);ko05012//Parkinson disease;ko00190//Oxidative phosphorylation;ko00020//Citrate cycle (TCA cycle)	K00236;K00236;K00236;K00236;K00236;K00236;K00236;K00236;K00236	-	-	-
6	ncbi_113804609	ncbi_113804609	84.6979627	56.4174198	0.586186581	7.85E-111	2.10E-106	--	PREDICTED: uncharacterized protein LOC108678985 [Hyalella azteca]	-	-	-	-	-	-	-
6	ncbi_113820083	ncbi_113820083	2.46945324	0.165128657	3.902529234	2.20E-105	5.90E-101	--	PREDICTED: matrix-remodeling-associated protein 7-like [Saccoglossus kowalevskii]	-	-	-	-	-	-	-
6	ncbi_113826499	Mmel1	8.340913659	2.199821122	1.922819208	1.68E-103	4.49E-99	Mmel1	PREDICTED: neprilysin-like isoform X1 [Hyalella azteca]	-	-	-	-	-	-	-
6	ncbi_113816873	Zc3h14	3.805538306	0.346245866	3.45823179	3.05E-103	8.18E-99	Zc3h14	PREDICTED: zinc finger CCCH domain-containing protein 14-like isoform X1 [Lingula anatina]	-	-	-	-	-	-	-
6	ncbi_113809502	Pabpc1	20.73059277	10.65233155	0.960592131	2.29E-102	6.15E-98	Pabpc1	PREDICTED: polyadenylate-binding protein 4-like isoform X1 [Cephus cinctus]	Genetic Information Processing;Genetic Information Processing;Genetic Information Processing	Translation;Translation;Folding, sorting and degradation	ko03013//RNA transport;ko03015//mRNA surveillance pathway;ko03018//RNA degradation	K13126;K13126;K13126	-	-	-
6	ncbi_113817274	PRELID3B	7.073195698	1.379796788	2.357906371	3.42E-101	9.15E-97	PRELID3B	PREDICTED: protein slowmo [Anoplophora glabripennis]	-	-	-	-	-	-	-
6	ncbi_113829247	ncbi_113829247	10.82458151	3.148893724	1.781394278	6.19E-101	1.66E-96	--	PREDICTED: EF-hand domain-containing protein D2 homolog isoform X2 [Hyalella azteca]	-	-	-	-	-	-	-
6	ncbi_113810170	Actr3	10.5642439	4.642367353	1.186256921	3.59E-93	9.62E-89	Actr3	PREDICTED: actin-related protein 3-like [Hyalella azteca]	Cellular Processes	Cellular community - eukaryotes	ko04530//Tight junction	K18584	GO:0043232//intracellular non-membrane-bounded organelle;GO:0043234//protein complex	-	GO:0045010//actin nucleation
6	ncbi_113824054	Tet	2.096559803	0.156127562	3.747226833	1.34E-92	3.59E-88	Tet	tet methylcytosine dioxygenase [Procambarus fallax]	-	-	-	-	-	-	-
6	ncbi_113824162	FAU	45.75095308	32.20287405	0.506612346	1.60E-92	4.27E-88	FAU	ubiquitin/ribosomal S30 fusion protein [Penaeus monodon]	Genetic Information Processing	Translation	ko03010//Ribosome	K02983	GO:0005622//intracellular	-	-
6	ncbi_113819370	ncbi_113819370	4.907566851	0.730464468	2.748121916	2.31E-92	6.18E-88	--	-	-	-	-	-	-	-	-
6	ncbi_113817924	CYPA	90.77362867	63.2360317	0.521526394	2.08E-83	5.57E-79	CYPA	cyclophilin A [Litopenaeus vannamei]	Human Diseases;Environmental Information Processing;Human Diseases;Environmental Information Processing;Human Diseases	Neurodegenerative diseases;Signal transduction;Neurodegenerative diseases;Signal transduction;Infectious diseases	ko05016//Huntington disease;ko04022//cGMP - PKG signaling pathway;ko05012//Parkinson disease;ko04020//Calcium signaling pathway;ko05145//Toxoplasmosis	K09565;K09565;K09565;K09565;K09565	-	-	-
6	ncbi_113828518	rpl-36.A	38.81227005	26.57312693	0.546544812	2.77E-83	7.43E-79	rpl-36.A	ribosomal protein L44 [Procambarus clarkii]	Genetic Information Processing	Translation	ko03010//Ribosome	K02929	GO:0030529//intracellular ribonucleoprotein complex	-	-
6	ncbi_113802700	TACC3	3.486516133	0.385952219	3.175292	4.23E-78	1.13E-73	TACC3	PREDICTED: transforming acidic coiled-coil-containing protein 2-like [Hyalella azteca]	-	-	-	-	-	-	-
6	ncbi_113825635	CG18812	1.928219176	0.164658861	3.549716988	5.44E-78	1.46E-73	CG18812	PREDICTED: protein GDAP2 homolog, partial [Aethina tumida]	-	-	-	-	-	-	-
6	ncbi_113821987	Csk	5.447593011	1.124741578	2.27602536	1.96E-77	5.24E-73	Csk	Tyrosine-protein kinase CSK, partial [Stegodyphus mimosarum]	Human Diseases	Infectious diseases	ko05120//Epithelial cell signaling in Helicobacter pylori infection	K05728	-	-	-
6	ncbi_113828284	RAB2A	5.755498134	1.237912479	2.217031479	4.25E-75	1.14E-70	RAB2A	PREDICTED: ras-related protein Rab-2-like [Hyalella azteca]	Environmental Information Processing	Signal transduction	ko04152//AMPK signaling pathway	K07877	GO:0016020//membrane;GO:0043226//organelle;GO:0044297//cell body	GO:0017111//nucleoside-triphosphatase activity;GO:0032550//purine ribonucleoside binding	GO:0006810//transport;GO:0007265//Ras protein signal transduction;GO:0008104//protein localization
6	ncbi_113809416	ncbi_113809416	8.377411625	3.490152479	1.263214495	1.18E-73	3.17E-69	--	PREDICTED: cellular nucleic acid-binding protein-like isoform X1 [Limulus polyphemus]	-	-	-	-	-	-	-
6	ncbi_113808452	Arpc4	8.992249122	4.385360233	1.035986648	4.47E-71	1.20E-66	Arpc4	arp2/3 complex 20 kd subunit [Scylla paramamosain]	Cellular Processes;Cellular Processes;Human Diseases;Human Diseases;Human Diseases;Human Diseases;Organismal Systems	Cell motility;Transport and catabolism;Infectious diseases;Infectious diseases;Infectious diseases;Infectious diseases;Immune system	ko04810//Regulation of actin cytoskeleton;ko04144//Endocytosis;ko05130//Pathogenic Escherichia coli infection;ko05131//Shigellosis;ko05132//Salmonella infection;ko05100//Bacterial invasion of epithelial cells;ko04666//Fc gamma R-mediated phagocytosis	K05755;K05755;K05755;K05755;K05755;K05755;K05755	-	-	-
6	ncbi_113821079	Sh3beta	6.530191367	1.80628346	1.854100958	5.60E-71	1.50E-66	Sh3beta	PREDICTED: SH3 domain-binding glutamic acid-rich protein homolog isoform X2 [Hyalella azteca]	-	-	-	-	-	-	-
6	ncbi_5333215	COX3	46.15189772	33.4457976	0.464565021	1.04E-70	2.79E-66	COX3	-	-	-	-	-	-	-	-
6	ncbi_5333210	ND1	23.68371586	15.59858854	0.602479959	4.84E-68	1.30E-63	ND1	-	-	-	-	-	-	-	-
6	ncbi_113823208	ncbi_113823208	2.987720521	0.384409512	2.958329259	5.39E-67	1.44E-62	--	-	-	-	-	-	-	-	-
6	ncbi_113808363	Tmem50a	7.315785496	1.712923001	2.094552474	1.22E-66	3.26E-62	Tmem50a	PREDICTED: transmembrane protein 50A [Oreochromis niloticus]	-	-	-	-	-	-	-
6	ncbi_113804304	RpL8	55.22402435	39.8845231	0.469466998	1.46E-66	3.91E-62	RpL8	ribosomal protein L8 [Litopenaeus vannamei]	Genetic Information Processing	Translation	ko03010//Ribosome	K02938	GO:0030529//intracellular ribonucleoprotein complex	-	GO:0010467//gene expression
6	ncbi_113827891	ncbi_113827891	9.877251533	5.146802814	0.940433139	5.13E-66	1.37E-61	--	PREDICTED: DAZ-associated protein 2-like [Neodiprion lecontei]	-	-	-	-	-	-	-
6	ncbi_113825738	YBX1	21.18693291	13.59536114	0.640060279	4.13E-65	1.11E-60	YBX1	cold shock Y-box protein [Cherax quadricarinatus]	-	-	-	-	-	-	-
6	ncbi_113826276	ncbi_113826276	4.632734685	0.930287373	2.316115712	4.71E-65	1.26E-60	--	PREDICTED: protein C9orf72 homolog [Hyalella azteca]	-	-	-	-	-	-	-
6	ncbi_113821227	RpL14	104.2135641	80.94629637	0.364506089	1.07E-63	2.85E-59	RpL14	PREDICTED: 60S ribosomal protein L14 [Austrofundulus limnaeus]	Genetic Information Processing	Translation	ko03010//Ribosome	K02875	-	-	-
6	ncbi_113809666	ncbi_113809666	2.805316533	0.227393034	3.624903598	2.35E-63	6.29E-59	--	PREDICTED: tripartite motif-containing protein 10-like, partial [Hyalella azteca]	-	-	-	-	-	-	-
6	ncbi_113802824	ncbi_113802824	4.673579885	0.941980282	2.310759289	3.89E-63	1.04E-58	--	-	-	-	-	-	-	-	-
6	ncbi_113801193	Gld2	3.657622394	0.494936046	2.885592119	7.19E-63	1.93E-58	Gld2	PREDICTED: poly(A) RNA polymerase gld-2 homolog A-like isoform X1 [Neodiprion lecontei]	-	-	-	-	-	-	-
6	ncbi_113802927	ncbi_113802927	4.133744281	0.84047876	2.298165879	1.43E-62	3.82E-58	--	Zinc-type alcohol dehydrogenase-like protein [Zootermopsis nevadensis]	-	-	-	-	-	-	-
6	ncbi_113817878	ncbi_113817878	16.19895739	10.38262477	0.641729751	1.52E-62	4.07E-58	--	-	-	-	-	-	-	-	-
6	ncbi_113828827	Arpc1a	9.484415831	4.943583913	0.940001596	2.88E-61	7.71E-57	Arpc1a	PREDICTED: actin-related protein 2/3 complex subunit 1A-like isoform X2 [Hyalella azteca]	Cellular Processes;Cellular Processes;Human Diseases;Human Diseases;Human Diseases;Human Diseases;Organismal Systems	Cell motility;Transport and catabolism;Infectious diseases;Infectious diseases;Infectious diseases;Infectious diseases;Immune system	ko04810//Regulation of actin cytoskeleton;ko04144//Endocytosis;ko05130//Pathogenic Escherichia coli infection;ko05131//Shigellosis;ko05132//Salmonella infection;ko05100//Bacterial invasion of epithelial cells;ko04666//Fc gamma R-mediated phagocytosis	K05757;K05757;K05757;K05757;K05757;K05757;K05757	-	-	-
6	ncbi_5333205	COX1	16.16314919	9.737355388	0.731106414	2.54E-60	6.81E-56	COX1	-	-	-	-	-	-	-	-
6	ncbi_113807217	brat	2.71818223	0.350065821	2.956944063	4.67E-59	1.25E-54	brat	PREDICTED: brain tumor protein-like [Hyalella azteca]	-	-	-	-	-	-	-
6	ncbi_113800445	rpl-37a	51.73064451	39.94431495	0.373028979	1.41E-54	3.77E-50	rpl-37a	PREDICTED: 60S ribosomal protein L37a [Pogonomyrmex barbatus]	Genetic Information Processing	Translation	ko03010//Ribosome	K02921	GO:0015934//large ribosomal subunit	GO:0005198//structural molecule activity	GO:0010467//gene expression;GO:0051231//spindle elongation
6	ncbi_5333206	CYTB	15.38640009	9.318050194	0.723555721	1.87E-54	5.02E-50	CYTB	-	-	-	-	-	-	-	-
6	ncbi_113805784	ncbi_113805784	19.71920488	13.07344222	0.592962329	2.05E-54	5.50E-50	--	hypothetical protein [Scylla paramamosain]	-	-	-	-	-	-	-
6	ncbi_113818108	ncbi_113818108	20.8610231	12.43694584	0.74617767	2.32E-52	6.22E-48	--	-	-	-	-	-	-	-	-
6	ncbi_113813673	ncbi_113813673	6.741604165	2.180529622	1.628413332	1.67E-50	4.47E-46	--	IMD [Litopenaeus vannamei]	-	-	-	-	-	-	-
6	ncbi_113821534	ncbi_113821534	12.81583718	7.844627212	0.708150929	1.96E-50	5.26E-46	--	-	-	-	-	-	-	-	-
6	ncbi_113805298	Itp-r83A	2.102150967	0.256491233	3.034884863	7.97E-50	2.13E-45	Itp-r83A	inositol 1,4,5-trisphosphate receptor [Panulirus argus]	Human Diseases;Cellular Processes;Human Diseases;Organismal Systems;Organismal Systems;Organismal Systems;Organismal Systems;Human Diseases;Environmental Information Processing;Cellular Processes;Human Diseases;Organismal Systems;Environmental Information Processing;Cellular Processes;Organismal Systems;Human Diseases;Cellular Processes;Organismal Systems;Organismal Systems;Organismal Systems;Cel…	Cancers;Cell growth and death;Neurodegenerative diseases;Sensory system;Immune system;Endocrine system;Digestive system;Neurodegenerative diseases;Signal transduction;Transport and catabolism;Endocrine and metabolic diseases;Digestive system;Signal transduction;Cell growth and death;Nervous system;Infectious diseases;Cell growth and death;Circulatory system;Immune system;Nervous system;Cellular c…	ko05205//Proteoglycans in cancer;ko04210//Apoptosis;ko05016//Huntington disease;ko04745//Phototransduction - fly;ko04611//Platelet activation;ko04921//Oxytocin signaling pathway;ko04972//Pancreatic secretion;ko05010//Alzheimer disease;ko04022//cGMP - PKG signaling pathway;ko04140//Autophagy - animal;ko04934//Cushing syndrome;ko04971//Gastric acid secretion;ko04020//Calcium signaling pathway;ko042…	K04958;K04958;K04958;K04958;K04958;K04958;K04958;K04958;K04958;K04958;K04958;K04958;K04958;K04958;K04958;K04958;K04958;K04958;K04958;K04958;K04958;K04958;K04958;K04958;K04958;K04958;K04958;K04958;K04958;K04958;K04958;K04958;K04958;K04958;K04958;K04958;K04958;K04958;K04958;K04958;K04958	-	-	-
6	ncbi_113810980	ncbi_113810980	7.288807072	2.924462658	1.317511147	2.39E-49	6.41E-45	--	mitochondrial ATPase inhibitor factor 1 precursor [Litopenaeus vannamei]	-	-	-	-	-	-	-
6	ncbi_113802921	Clta	12.09597265	7.478783129	0.693651328	1.26E-48	3.37E-44	Clta	clathrin light chain [Cherax quadricarinatus]	Cellular Processes;Human Diseases;Cellular Processes;Human Diseases;Organismal Systems;Organismal Systems	Transport and catabolism;Neurodegenerative diseases;Transport and catabolism;Infectious diseases;Nervous system;Excretory system	ko04142//Lysosome;ko05016//Huntington disease;ko04144//Endocytosis;ko05100//Bacterial invasion of epithelial cells;ko04721//Synaptic vesicle cycle;ko04961//Endocrine and other factor-regulated calcium reabsorption	K04645;K04645;K04645;K04645;K04645;K04645	-	-	-
6	ncbi_113828520	ncbi_113828520	13.81860044	9.905845099	0.48025954	4.02E-48	1.08E-43	--	-	-	-	-	-	-	-	-
6	ncbi_113828108	ncbi_113828108	2.38233981	0.306440767	2.958699066	5.62E-47	1.51E-42	--	-	-	-	-	-	-	-	-
6	ncbi_113822916	ncbi_113822916	11.71030963	6.13536196	0.932558858	3.10E-45	8.31E-41	--	-	-	-	-	-	-	-	-
6	ncbi_113804802	mtpn	5.581655256	1.562161098	1.837149782	2.03E-44	5.43E-40	mtpn	Myotrophin [Orchesella cincta]	-	-	-	-	-	-	-
6	ncbi_113816281	ncbi_113816281	11.36453104	7.125658824	0.673442838	2.07E-43	5.55E-39	--	dTDP-glucose 4,6-dehydratase, partial [Stegodyphus mimosarum]	-	-	-	-	-	-	-
6	ncbi_113820469	ywnB	1.957256903	0.265271126	2.883293574	1.42E-42	3.81E-38	ywnB	PREDICTED: flavin reductase (NADPH)-like [Hyalella azteca]	-	-	-	-	-	-	-
6	ncbi_113816887	Dbp80	4.610850565	1.107904412	2.057199496	7.89E-42	2.11E-37	Dbp80	PREDICTED: ATP-dependent RNA helicase DDX19A-like [Hyalella azteca]	-	-	-	-	-	-	-
6	ncbi_113802704	ncbi_113802704	2.565930401	0.381429903	2.749992184	4.27E-40	1.14E-35	--	PREDICTED: transforming acidic coiled-coil-containing protein 2-like [Hyalella azteca]	-	-	-	-	-	-	-
6	ncbi_113807165	Syngr	2.743968435	0.419421298	2.709791858	3.34E-39	8.93E-35	Syngr	Synaptogyrin-2 [Camponotus floridanus]	-	-	-	-	GO:0031224//intrinsic component of membrane	-	-
6	ncbi_113809815	FAM49B	3.86773258	0.901155338	2.101640329	5.10E-39	1.37E-34	FAM49B	PREDICTED: protein FAM49B-like [Hyalella azteca]	-	-	-	-	-	-	-
6	ncbi_113824350	BTG1	3.446381081	0.780738355	2.142171183	2.55E-38	6.82E-34	BTG1	BTG1-like protein [Coptotermes formosanus]	Genetic Information Processing	Folding, sorting and degradation	ko03018//RNA degradation	K14443	-	-	-
6	ncbi_113817105	Crk	3.347322958	0.600721997	2.478238355	5.35E-38	1.43E-33	Crk	PREDICTED: adapter molecule Crk-like isoform X1 [Apis dorsata]	-	-	-	-	-	-	-
6	ncbi_113801050	gnb5a	4.238332397	1.019370613	2.05581807	1.26E-37	3.37E-33	gnb5a	PREDICTED: guanine nucleotide-binding protein subunit beta-2-like [Limulus polyphemus]	Human Diseases;Environmental Information Processing;Human Diseases;Environmental Information Processing;Organismal Systems;Organismal Systems;Organismal Systems;Human Diseases;Organismal Systems;Organismal Systems;Organismal Systems;Organismal Systems;Environmental Information Processing;Organismal Systems;Human Diseases;Organismal Systems;Human Diseases	Cancers;Signal transduction;Substance dependence;Signal transduction;Immune system;Nervous system;Endocrine system;Infectious diseases;Nervous system;Nervous system;Nervous system;Nervous system;Signal transduction;Nervous system;Infectious diseases;Environmental adaptation;Substance dependence	ko05200//Pathways in cancer;ko04151//PI3K-Akt signaling pathway;ko05034//Alcoholism;ko04014//Ras signaling pathway;ko04062//Chemokine signaling pathway;ko04723//Retrograde endocannabinoid signaling;ko04926//Relaxin signaling pathway;ko05163//Human cytomegalovirus infection;ko04726//Serotonergic synapse;ko04724//Glutamatergic synapse;ko04725//Cholinergic synapse;ko04728//Dopaminergic synapse;ko043…	K04539;K04539;K04539;K04539;K04539;K04539;K04539;K04539;K04539;K04539;K04539;K04539;K04539;K04539;K04539;K04539;K04539	-	GO:0016740//transferase activity	GO:0016570//histone modification
6	ncbi_113822742	ncbi_113822742	6.210278727	2.299196185	1.433528447	4.79E-37	1.28E-32	--	-	-	-	-	-	-	-	-
6	ncbi_113816345	Sgms1	4.203349042	1.15177865	1.867675777	3.19E-36	8.53E-32	Sgms1	PREDICTED: phosphatidylcholine:ceramide cholinephosphotransferase 2-like isoform X3 [Cephus cinctus]	Metabolism;Environmental Information Processing;Metabolism	Global and overview maps;Signal transduction;Lipid metabolism	ko01100//Metabolic pathways;ko04071//Sphingolipid signaling pathway;ko00600//Sphingolipid metabolism	K04714;K04714;K04714	-	-	-
6	ncbi_113826188	Nacalpha	14.15287794	9.62580053	0.556117018	1.25E-34	3.36E-30	Nacalpha	nascent polypeptide-associated complex alpha [Penaeus monodon]	-	-	-	-	-	-	-
6	ncbi_113810417	ncbi_113810417	6.879862195	3.39210556	1.020198601	1.74E-34	4.65E-30	--	-	-	-	-	-	-	-	-
6	ncbi_113814743	DDX17	4.77216908	1.49551498	1.674002798	1.04E-32	2.79E-28	DDX17	DEAD(Asp-Glu-Ala-Asp) box polypeptide 5 [Macrobrachium nipponense]	-	-	-	-	-	-	-
6	ncbi_113813700	Fit1	5.131996338	1.853882335	1.468970461	1.48E-32	3.96E-28	Fit1	Fermitin family [Daphnia magna]	-	-	-	-	-	-	-
6	ncbi_113803987	pnt	7.507005962	3.897326492	0.945752833	3.43E-32	9.18E-28	pnt	PREDICTED: protein c-ets-1-A-like [Agrilus planipennis]	Human Diseases;Environmental Information Processing;Human Diseases;Environmental Information Processing;Cellular Processes;Organismal Systems;Human Diseases	Cancers;Signal transduction;Infectious diseases;Signal transduction;Cell growth and death;Development;Cancers	ko05200//Pathways in cancer;ko04013//MAPK signaling pathway - fly;ko05166//HTLV-I infection;ko04014//Ras signaling pathway;ko04218//Cellular senescence;ko04320//Dorso-ventral axis formation;ko05211//Renal cell carcinoma	K02678;K02678;K02678;K02678;K02678;K02678;K02678	-	-	-
6	ncbi_113816540	ncbi_113816540	2.106801908	0.332996913	2.661473965	1.12E-31	3.00E-27	--	PREDICTED: uncharacterized protein LOC108682462 [Hyalella azteca]	-	-	-	-	-	-	-
6	ncbi_113821396	ncbi_113821396	9.209574735	4.962797194	0.89198104	1.95E-31	5.22E-27	--	PREDICTED: inactive carboxypeptidase-like protein X2 [Hippocampus comes]	-	-	-	-	-	-	-
6	ncbi_113812490	ncbi_113812490	4.989221213	1.515335182	1.719177694	2.98E-31	7.98E-27	--	-	-	-	-	-	-	-	-
6	ncbi_113824804	VAMP3	7.381416694	4.255823428	0.79445944	1.26E-30	3.37E-26	VAMP3	vesicle-associated membrane protein [Procambarus clarkii]	Organismal Systems;Organismal Systems;Organismal Systems;Organismal Systems;Genetic Information Processing	Digestive system;Endocrine system;Nervous system;Excretory system;Folding, sorting and degradation	ko04970//Salivary secretion;ko04911//Insulin secretion;ko04721//Synaptic vesicle cycle;ko04962//Vasopressin-regulated water reabsorption;ko04130//SNARE interactions in vesicular transport	K13504;K13504;K13504;K13504;K13504	GO:0031224//intrinsic component of membrane	-	GO:0006810//transport
6	ncbi_113828829	cam	9.015193187	5.439039487	0.729006508	5.96E-30	1.60E-25	cam	calmodulin B [Litopenaeus vannamei]	Human Diseases;Environmental Information Processing;Organismal Systems;Organismal Systems;Human Diseases;Human Diseases;Human Diseases;Environmental Information Processing;Organismal Systems;Environmental Information Processing;Environmental Information Processing;Organismal Systems;Organismal Systems;Human Diseases;Environmental Information Processing;Cellular Processes;Human Diseases;Cellular P…	Cancers;Signal transduction;Sensory system;Endocrine system;Cardiovascular diseases;Neurodegenerative diseases;Substance dependence;Signal transduction;Circulatory system;Signal transduction;Signal transduction;Digestive system;Endocrine system;Infectious diseases;Signal transduction;Cell growth and death;Infectious diseases;Cell growth and death;Circulatory system;Nervous system;Signal transduct…	ko05200//Pathways in cancer;ko04015//Rap1 signaling pathway;ko04745//Phototransduction - fly;ko04921//Oxytocin signaling pathway;ko05418//Fluid shear stress and atherosclerosis;ko05010//Alzheimer disease;ko05034//Alcoholism;ko04022//cGMP - PKG signaling pathway;ko04261//Adrenergic signaling in cardiomyocytes;ko04024//cAMP signaling pathway;ko04014//Ras signaling pathway;ko04971//Gastric acid secr…	K02183;K02183;K02183;K02183;K02183;K02183;K02183;K02183;K02183;K02183;K02183;K02183;K02183;K02183;K02183;K02183;K02183;K02183;K02183;K02183;K02183;K02183;K02183;K02183;K02183;K02183;K02183;K02183;K02183;K02183;K02183;K02183;K02183;K02183;K02183;K02183;K02183;K02183;K02183;K02183	-	-	-
6	ncbi_113804388	CNN3	7.996520184	4.54191519	0.816071557	2.25E-28	6.04E-24	CNN3	Calponin-3 [Daphnia magna]	-	-	-	-	-	-	-
6	ncbi_113820071	Btg3	1.96668032	0.332205159	2.565616089	5.80E-27	1.55E-22	Btg3	PREDICTED: maternal B9.10 protein-like [Limulus polyphemus]	Genetic Information Processing	Folding, sorting and degradation	ko03018//RNA degradation	K14443	-	-	-
6	ncbi_113812494	EIF4A2	6.219829141	3.023205601	1.040795853	2.77E-26	7.41E-22	EIF4A2	eukaryotic initiation factor 4A [Litopenaeus vannamei]	Genetic Information Processing	Translation	ko03013//RNA transport	K03257	-	-	-
6	ncbi_113828950	eif3g	7.629081032	4.847384651	0.654302718	2.83E-26	7.57E-22	eif3g	eukaryotic translation initiation factor 3 subunit G [Penaeus monodon]	Genetic Information Processing	Translation	ko03013//RNA transport	K03248	-	-	-
6	ncbi_113814210	CORO1C	4.473148875	1.337818292	1.741408598	9.41E-26	2.52E-21	CORO1C	Coronin-6 [Daphnia magna]	-	-	-	-	-	-	-
6	ncbi_113804427	ncbi_113804427	1.81939388	0.330542694	2.460549374	3.10E-25	8.29E-21	--	-	-	-	-	-	-	-	-
6	ncbi_113811749	ced-10	2.694815977	0.59575239	2.17740202	5.69E-25	1.52E-20	ced-10	PREDICTED: ras-like GTP-binding protein RhoL [Cerapachys biroi]	Human Diseases;Cellular Processes;Human Diseases;Cellular Processes;Environmental Information Processing;Cellular Processes;Cellular Processes;Environmental Information Processing;Human Diseases;Environmental Information Processing;Cellular Processes;Human Diseases;Human Diseases;Human Diseases;Human Diseases;Environmental Information Processing;Organismal Systems;Environmental Information Proces…	Cancers;Cellular community - eukaryotes;Cancers;Transport and catabolism;Signal transduction;Cell motility;Cellular community - eukaryotes;Signal transduction;Cancers;Signal transduction;Cellular community - eukaryotes;Cardiovascular diseases;Infectious diseases;Infectious diseases;Infectious diseases;Signal transduction;Digestive system;Signal transduction;Cancers;Cardiovascular diseases;Signal …	ko05200//Pathways in cancer;ko04510//Focal adhesion;ko05205//Proteoglycans in cancer;ko04145//Phagosome;ko04151//PI3K-Akt signaling pathway;ko04810//Regulation of actin cytoskeleton;ko04530//Tight junction;ko04015//Rap1 signaling pathway;ko05231//Choline metabolism in cancer;ko04013//MAPK signaling pathway - fly;ko04520//Adherens junction;ko05418//Fluid shear stress and atherosclerosis;ko05131//S…	K04392;K04392;K04392;K04392;K04392;K04392;K04392;K04392;K04392;K04392;K04392;K04392;K04392;K04392;K04392;K04392;K04392;K04392;K04392;K04392;K04392;K04392;K04392;K04392;K04392;K04392;K04392;K04392;K04392;K04392;K04392;K04392;K04392;K04392;K04392;K04392;K04392;K04392;K04392;K04392;K04392;K04392;K04392	-	-	-
6	ncbi_113805673	ncbi_113805673	2.524071389	0.492691435	2.356996419	4.11E-24	1.10E-19	--	-	-	-	-	-	-	-	-
6	ncbi_113830586	MED19	1.426070791	1.080201982	0.4007445	8.04E-24	2.15E-19	MED19	PREDICTED: mediator of RNA polymerase II transcription subunit 19-like isoform X2 [Hyalella azteca]	-	-	-	-	-	-	-
6	ncbi_113807280	ncbi_113807280	15.63720371	11.6440214	0.425393153	1.42E-23	3.80E-19	--	PREDICTED: apoptosis-inducing factor 1, mitochondrial-like [Hyalella azteca]	-	-	-	-	-	-	-
6	ncbi_113815783	ncbi_113815783	1.943338545	0.27780989	2.806367389	1.46E-23	3.91E-19	--	PREDICTED: uncharacterized protein LOC108665765 [Hyalella azteca]	-	-	-	-	-	-	-
6	ncbi_113812601	Pik3cd	2.262959109	0.442105365	2.35574837	2.80E-23	7.51E-19	Pik3cd	phosphatidylinositol-4,5-bisphosphate 3-kinase catalytic subunit delta isoform [Fenneropenaeus chinensis]	Metabolism;Human Diseases;Human Diseases;Cellular Processes;Human Diseases;Environmental Information Processing;Human Diseases;Cellular Processes;Organismal Systems;Cellular Processes;Environmental Information Processing;Organismal Systems;Human Diseases;Human Diseases;Human Diseases;Human Diseases;Environmental Information Processing;Human Diseases;Human Diseases;Organismal Systems;Environmental…	Global and overview maps;Cancers;Infectious diseases;Cellular community - eukaryotes;Cancers;Signal transduction;Cancers;Cell motility;Endocrine system;Cell growth and death;Signal transduction;Immune system;Cancers;Infectious diseases;Infectious diseases;Cardiovascular diseases;Signal transduction;Cancers;Infectious diseases;Aging;Signal transduction;Cancers;Signal transduction;Infectious diseas…	ko01100//Metabolic pathways;ko05200//Pathways in cancer;ko05165//Human papillomavirus infection;ko04510//Focal adhesion;ko05205//Proteoglycans in cancer;ko04151//PI3K-Akt signaling pathway;ko05225//Hepatocellular carcinoma;ko04810//Regulation of actin cytoskeleton;ko04919//Thyroid hormone signaling pathway;ko04210//Apoptosis;ko04015//Rap1 signaling pathway;ko04611//Platelet activation;ko05231//Ch…	K00922;K00922;K00922;K00922;K00922;K00922;K00922;K00922;K00922;K00922;K00922;K00922;K00922;K00922;K00922;K00922;K00922;K00922;K00922;K00922;K00922;K00922;K00922;K00922;K00922;K00922;K00922;K00922;K00922;K00922;K00922;K00922;K00922;K00922;K00922;K00922;K00922;K00922;K00922;K00922;K00922;K00922;K00922;K00922;K00922;K00922;K00922;K00922;K00922;K00922;K00922;K00922;K00922;K00922;K00922;K00922;K00922;…	-	GO:0016772//transferase activity, transferring phosphorus-containing groups	GO:0009987//cellular process
6	ncbi_113830567	ncbi_113830567	6.329574131	2.24302719	1.496661326	5.97E-23	1.60E-18	--	-	-	-	-	-	-	-	-
6	ncbi_113807791	ncbi_113807791	2.178798011	0.414972722	2.392444044	1.18E-22	3.15E-18	--	-	-	-	-	-	-	-	-
6	ncbi_113819339	HEBP2	3.23227458	0.800874681	2.012901344	2.03E-21	5.43E-17	HEBP2	PREDICTED: heme-binding protein 2-like isoform X2 [Hyalella azteca]	-	-	-	-	-	-	-
6	ncbi_113812357	GCSH	0.885580677	0.67062523	0.401116983	3.18E-21	8.53E-17	GCSH	PREDICTED: glycine cleavage system H protein, mitochondrial-like, partial [Hyalella azteca]	Metabolism;Metabolism;Metabolism;Metabolism	Global and overview maps;Global and overview maps;Amino acid metabolism;Carbohydrate metabolism	ko01100//Metabolic pathways;ko01200//Carbon metabolism;ko00260//Glycine, serine and threonine metabolism;ko00630//Glyoxylate and dicarboxylate metabolism	K02437;K02437;K02437;K02437	-	-	GO:0006546//glycine catabolic process
6	ncbi_113824615	Tymp	7.548124254	3.992927574	0.918671268	3.66E-21	9.80E-17	Tymp	spermatogonial stem-cell renewal factor [Fenneropenaeus chinensis]	Metabolism;Metabolism;Metabolism;Human Diseases	Global and overview maps;Xenobiotics biodegradation and metabolism;Nucleotide metabolism;Cancers	ko01100//Metabolic pathways;ko00983//Drug metabolism - other enzymes;ko00240//Pyrimidine metabolism;ko05219//Bladder cancer	K00758;K00758;K00758;K00758	-	GO:0016763//transferase activity, transferring pentosyl groups	GO:0008152//metabolic process
6	ncbi_113812898	U2af38	0.998570815	0.773936008	0.367650458	3.71E-21	9.92E-17	U2af38	PREDICTED: splicing factor U2af 38 kDa subunit [Anoplophora glabripennis]	Genetic Information Processing;Human Diseases	Transcription;Infectious diseases	ko03040//Spliceosome;ko05131//Shigellosis	K12836;K12836	GO:0043231//intracellular membrane-bounded organelle	GO:0003676//nucleic acid binding;GO:0043169//cation binding	-
6	ncbi_113800333	CLNS1A	1.072068832	0.796835907	0.428042973	9.18E-21	2.46E-16	CLNS1A	PREDICTED: methylosome subunit pICln [Apis florea]	Genetic Information Processing	Translation	ko03013//RNA transport	K05019	GO:0043234//protein complex;GO:0044444//cytoplasmic part	-	GO:0044699//single-organism process
6	ncbi_113801000	Ap1m1	1.095550807	0.847521508	0.370334506	4.50E-20	1.20E-15	Ap1m1	PREDICTED: AP-1 complex subunit mu-1 [Nicrophorus vespilloides]	Cellular Processes	Transport and catabolism	ko04142//Lysosome	K12393	GO:0030119//AP-type membrane coat adaptor complex	-	GO:0015031//protein transport
6	ncbi_113824907	gata3	2.496627625	0.524569636	2.250774451	1.93E-19	5.17E-15	gata3	GATA-binding protein 6, partial [Microtus levis]	Organismal Systems;Organismal Systems;Organismal Systems;Human Diseases	Endocrine system;Immune system;Immune system;Immune diseases	ko04928//Parathyroid hormone synthesis, secretion and action;ko04658//Th1 and Th2 cell differentiation;ko04659//Th17 cell differentiation;ko05321//Inflammatiory bowel disease (IBD)	K17895;K17895;K17895;K17895	GO:0031981//nuclear lumen;GO:0044798//nuclear transcription factor complex	GO:0000977//RNA polymerase II regulatory region sequence-specific DNA binding;GO:0000981//RNA polymerase II transcription factor activity, sequence-specific DNA binding;GO:0003712//transcription cofactor activity;GO:0008134//transcription factor binding;GO:0046332//SMAD binding;GO:0046872//metal ion binding	GO:0001819//positive regulation of cytokine production;GO:0002065//columnar/cuboidal epithelial cell differentiation;GO:0003143//embryonic heart tube morphogenesis;GO:0003208//cardiac ventricle morphogenesis;GO:0006950//response to stress;GO:0007369//gastrulation;GO:0007599//hemostasis;GO:0008406//gonad development;GO:0009952//anterior/posterior pattern specification;GO:0014896//muscle hypertroph…
6	ncbi_113827620	TBCC	1.205580316	0.888841013	0.439730474	3.31E-19	8.86E-15	TBCC	PREDICTED: tubulin-specific chaperone C-like [Hyalella azteca]	-	-	-	-	-	-	-
6	ncbi_113825440	ncbi_113825440	1.8690103	0.368641089	2.34198573	6.88E-19	1.84E-14	--	-	-	-	-	-	-	-	-
6	ncbi_113805681	TRAPPC6B	1.033264781	0.756590593	0.449625258	7.64E-19	2.05E-14	TRAPPC6B	PREDICTED: trafficking protein particle complex subunit 6B-like [Hyalella azteca]	-	-	-	-	-	-	-
6	ncbi_113828312	sod-2	0.890720847	0.627952792	0.504317256	1.07E-18	2.88E-14	sod-2	mitochondrial manganese superoxide dismutase [Fenneropenaeus chinensis]	Human Diseases;Environmental Information Processing;Organismal Systems;Cellular Processes;Environmental Information Processing;Organismal Systems;Organismal Systems	Neurodegenerative diseases;Signal transduction;Aging;Transport and catabolism;Signal transduction;Aging;Aging	ko05016//Huntington disease;ko04013//MAPK signaling pathway - fly;ko04213//Longevity regulating pathway - multiple species;ko04146//Peroxisome;ko04068//FoxO signaling pathway;ko04212//Longevity regulating pathway - worm;ko04211//Longevity regulating pathway - mammal	K04564;K04564;K04564;K04564;K04564;K04564;K04564	-	-	-
6	ncbi_113806076	TUBB4B	2.736306781	0.588337858	2.21751321	1.11E-18	2.98E-14	TUBB4B	beta-II tubulin [Homarus americanus]	Cellular Processes;Human Diseases;Cellular Processes	Transport and catabolism;Infectious diseases;Cellular community - eukaryotes	ko04145//Phagosome;ko05130//Pathogenic Escherichia coli infection;ko04540//Gap junction	K07375;K07375;K07375	GO:0015630//microtubule cytoskeleton;GO:0032991//macromolecular complex	GO:0005198//structural molecule activity;GO:0017111//nucleoside-triphosphatase activity;GO:0032550//purine ribonucleoside binding	GO:0043623//cellular protein complex assembly;GO:0044763//single-organism cellular process
6	ncbi_113819612	ncbi_113819612	4.921316807	1.799709976	1.451279958	1.12E-18	2.99E-14	--	-	-	-	-	-	-	-	-
6	ncbi_113825161	CYCS	7.731747633	4.403602818	0.812110197	1.19E-18	3.18E-14	CYCS	cytochrome c [Litopenaeus vannamei]	Human Diseases;Cellular Processes;Human Diseases;Human Diseases;Human Diseases;Human Diseases;Cellular Processes;Human Diseases;Human Diseases;Human Diseases;Human Diseases;Human Diseases;Human Diseases;Human Diseases;Human Diseases;Human Diseases;Human Diseases;Human Diseases;Cellular Processes;Human Diseases;Human Diseases;Cellular Processes	Cancers;Cell growth and death;Neurodegenerative diseases;Infectious diseases;Neurodegenerative diseases;Cardiovascular diseases;Cell growth and death;Endocrine and metabolic diseases;Neurodegenerative diseases;Infectious diseases;Infectious diseases;Infectious diseases;Drug resistance;Infectious diseases;Cancers;Infectious diseases;Infectious diseases;Cancers;Cell growth and death;Infectious dise…	ko05200//Pathways in cancer;ko04210//Apoptosis;ko05016//Huntington disease;ko05164//Influenza A;ko05010//Alzheimer disease;ko05416//Viral myocarditis;ko04214//Apoptosis - fly;ko04932//Non-alcoholic fatty liver disease (NAFLD);ko05012//Parkinson disease;ko05152//Tuberculosis;ko05168//Herpes simplex infection;ko05163//Human cytomegalovirus infection;ko01524//Platinum drug resistance;ko05145//Toxopl…	K08738;K08738;K08738;K08738;K08738;K08738;K08738;K08738;K08738;K08738;K08738;K08738;K08738;K08738;K08738;K08738;K08738;K08738;K08738;K08738;K08738;K08738	-	-	-
6	ncbi_113801894	RIOK3	3.063903526	0.666464316	2.200771333	1.31E-18	3.50E-14	RIOK3	Serine/threonine-protein kinase RIO3 [Daphnia magna]	-	-	-	-	-	GO:0016772//transferase activity, transferring phosphorus-containing groups	-
6	ncbi_113802210	ncbi_113802210	0.901263695	0.695227446	0.374464239	1.55E-18	4.15E-14	--	PREDICTED: serine/Arginine-related protein 53-like [Hyalella azteca]	-	-	-	-	-	-	-
6	ncbi_113812238	pfdn1	1.271393685	0.985296803	0.367780546	1.83E-18	4.90E-14	pfdn1	PREDICTED: prefoldin subunit 1-like [Hyalella azteca]	-	-	-	-	-	-	-
6	ncbi_113819781	Klc	1.36912418	1.046002329	0.388367242	2.23E-18	5.98E-14	Klc	PREDICTED: kinesin light chain-like isoform X2 [Hyalella azteca]	Human Diseases	Infectious diseases	ko05132//Salmonella infection	K10407	-	-	-
6	ncbi_113828339	COX6C	14.45331407	11.23836814	0.362967769	2.36E-18	6.31E-14	COX6C	mitochondrial cytochrome c oxidase subunit VIc [Litopenaeus vannamei]	Metabolism;Organismal Systems;Human Diseases;Human Diseases;Human Diseases;Human Diseases;Metabolism;Organismal Systems	Global and overview maps;Environmental adaptation;Neurodegenerative diseases;Neurodegenerative diseases;Endocrine and metabolic diseases;Neurodegenerative diseases;Energy metabolism;Circulatory system	ko01100//Metabolic pathways;ko04714//Thermogenesis;ko05016//Huntington disease;ko05010//Alzheimer disease;ko04932//Non-alcoholic fatty liver disease (NAFLD);ko05012//Parkinson disease;ko00190//Oxidative phosphorylation;ko04260//Cardiac muscle contraction	K02268;K02268;K02268;K02268;K02268;K02268;K02268;K02268	-	-	-
6	ncbi_113818381	Taf11	0.848811915	0.636725338	0.414773731	3.25E-18	8.70E-14	Taf11	PREDICTED: transcription initiation factor TFIID subunit 11 [Fopius arisanus]	Genetic Information Processing	Transcription	ko03022//Basal transcription factors	K03135	-	-	-
6	ncbi_113814826	Nfyb	1.007688111	0.766541123	0.394614083	4.59E-18	1.23E-13	Nfyb	PREDICTED: nuclear transcription factor Y subunit B-1-like isoform X1 [Hyalella azteca]	Human Diseases;Human Diseases;Organismal Systems	Infectious diseases;Infectious diseases;Immune system	ko05166//HTLV-I infection;ko05152//Tuberculosis;ko04612//Antigen processing and presentation	K08065;K08065;K08065	-	GO:0005488//binding	-
6	ncbi_113811537	MDH2	8.004681572	4.966304355	0.688671335	4.86E-18	1.30E-13	MDH2	malate dehydrogenase [Macrobrachium nipponense]	Metabolism;Metabolism;Metabolism;Metabolism;Metabolism;Metabolism	Global and overview maps;Global and overview maps;Carbohydrate metabolism;Amino acid metabolism;Carbohydrate metabolism;Carbohydrate metabolism	ko01100//Metabolic pathways;ko01200//Carbon metabolism;ko00020//Citrate cycle (TCA cycle);ko00270//Cysteine and methionine metabolism;ko00620//Pyruvate metabolism;ko00630//Glyoxylate and dicarboxylate metabolism	K00026;K00026;K00026;K00026;K00026;K00026	-	GO:0016615//malate dehydrogenase activity	GO:0005975//carbohydrate metabolic process;GO:0006101//citrate metabolic process;GO:0043648//dicarboxylic acid metabolic process
6	ncbi_113823602	Khc	1.214692666	0.898525363	0.434960205	6.77E-18	1.81E-13	Khc	PREDICTED: kinesin heavy chain [Aedes albopictus]	Cellular Processes;Organismal Systems	Transport and catabolism;Nervous system	ko04144//Endocytosis;ko04728//Dopaminergic synapse	K10396;K10396	-	-	-
6	ncbi_113819698	CMC1	1.045493322	0.699423243	0.579946201	1.07E-17	2.86E-13	CMC1	PREDICTED: COX assembly mitochondrial protein homolog [Nicrophorus vespilloides]	-	-	-	-	-	-	-
6	ncbi_113805246	Nxt1	1.369549143	1.023797979	0.419769971	1.60E-17	4.29E-13	Nxt1	NTF2-related export protein 1 [Daphnia magna]	Genetic Information Processing;Human Diseases;Genetic Information Processing;Genetic Information Processing	Translation;Infectious diseases;Translation;Translation	ko03013//RNA transport;ko05164//Influenza A;ko03015//mRNA surveillance pathway;ko03008//Ribosome biogenesis in eukaryotes	K14285;K14285;K14285;K14285	-	-	-
6	ncbi_113811630	AAEL006251	1.051617047	0.772545924	0.444916833	2.09E-17	5.58E-13	AAEL006251	PREDICTED: ubiquitin-fold modifier 1 [Lingula anatina]	-	-	-	-	-	-	-
6	ncbi_113821650	GA21225	1.542119721	1.190588082	0.373240414	3.06E-17	8.18E-13	GA21225	PREDICTED: zinc finger CCCH domain-containing protein 15 homolog [Plutella xylostella]	-	-	-	-	-	-	-
6	ncbi_113803802	TSTA3	0.8842703	0.651053991	0.441710245	3.39E-17	9.08E-13	TSTA3	PREDICTED: GDP-L-fucose synthase isoform X1 [Nanorana parkeri]	Metabolism;Metabolism;Metabolism	Global and overview maps;Carbohydrate metabolism;Carbohydrate metabolism	ko01100//Metabolic pathways;ko00520//Amino sugar and nucleotide sugar metabolism;ko00051//Fructose and mannose metabolism	K02377;K02377;K02377	-	GO:0016616//oxidoreductase activity, acting on the CH-OH group of donors, NAD or NADP as acceptor;GO:0048037//cofactor binding	GO:0042350//GDP-L-fucose biosynthetic process
6	ncbi_113804451	Dync1li2	0.942599922	0.710573035	0.407662619	5.98E-17	1.60E-12	Dync1li2	Cytoplasmic dynein 1 light intermediate chain 2 [Zootermopsis nevadensis]	Cellular Processes;Human Diseases;Organismal Systems	Transport and catabolism;Infectious diseases;Excretory system	ko04145//Phagosome;ko05132//Salmonella infection;ko04962//Vasopressin-regulated water reabsorption	K10416;K10416;K10416	-	-	-
6	ncbi_113820746	ncbi_113820746	1.080822644	0.742992134	0.540710963	6.21E-17	1.66E-12	--	PREDICTED: U4/U6.U5 small nuclear ribonucleoprotein 27 kDa protein-like isoform X1 [Hyalella azteca]	-	-	-	-	-	-	-
6	ncbi_113808023	NMT2	0.781164378	0.585827345	0.415150626	6.97E-17	1.87E-12	NMT2	PREDICTED: glycylpeptide N-tetradecanoyltransferase [Microplitis demolitor]	-	-	-	-	-	-	-
6	ncbi_113816601	Ero1L	1.24576165	0.924330943	0.43054668	8.35E-17	2.24E-12	Ero1L	endoplasmic reticulum oxidoreductin-1 alpha [Litopenaeus vannamei]	Genetic Information Processing;Human Diseases	Folding, sorting and degradation;Infectious diseases	ko04141//Protein processing in endoplasmic reticulum;ko05110//Vibrio cholerae infection	K10950;K10950	-	-	-
6	ncbi_113817072	MVK	0.902124379	0.655787587	0.460097763	9.69E-17	2.59E-12	MVK	PREDICTED: mevalonate kinase-like [Hyalella azteca]	Metabolism;Cellular Processes;Metabolism	Global and overview maps;Transport and catabolism;Metabolism of terpenoids and polyketides	ko01100//Metabolic pathways;ko04146//Peroxisome;ko00900//Terpenoid backbone biosynthesis	K00869;K00869;K00869	-	-	-
6	ncbi_113822063	ncbi_113822063	0.889706977	0.681195354	0.38526167	1.14E-16	3.04E-12	--	PREDICTED: uncharacterized protein LOC108675159 [Hyalella azteca]	-	-	-	-	-	-	-
6	ncbi_113809356	csn8	0.759606118	0.575909657	0.399409012	1.19E-16	3.19E-12	csn8	PREDICTED: COP9 signalosome complex subunit 8-like [Lingula anatina]	-	-	-	-	GO:0044424//intracellular part	-	-
6	ncbi_113829158	Rpb11	1.05175185	0.777257964	0.436328956	1.30E-16	3.49E-12	Rpb11	PREDICTED: DNA-directed RNA polymerase II subunit RPB11-like [Hyalella azteca]	Metabolism;Human Diseases;Metabolism;Human Diseases;Metabolism;Genetic Information Processing	Global and overview maps;Neurodegenerative diseases;Nucleotide metabolism;Infectious diseases;Nucleotide metabolism;Transcription	ko01100//Metabolic pathways;ko05016//Huntington disease;ko00230//Purine metabolism;ko05169//Epstein-Barr virus infection;ko00240//Pyrimidine metabolism;ko03020//RNA polymerase	K03008;K03008;K03008;K03008;K03008;K03008	-	GO:0005515//protein binding;GO:0034062//RNA polymerase activity	GO:0034645//cellular macromolecule biosynthetic process
6	ncbi_113821209	MRPS18B	0.743984364	0.580179553	0.358772849	1.76E-16	4.70E-12	MRPS18B	PREDICTED: 28S ribosomal protein S18b, mitochondrial [Drosophila arizonae]	Human Diseases	Cancers	ko05203//Viral carcinogenesis	K16174	GO:0005622//intracellular	GO:0005198//structural molecule activity	GO:0010467//gene expression
6	ncbi_113807114	HIGD2A	0.756840999	0.529311491	0.515873271	1.98E-16	5.30E-12	HIGD2A	PREDICTED: HIG1 domain family member 2A, mitochondrial [Bactrocera latifrons]	-	-	-	-	-	-	-
6	ncbi_113809035	brk1-b	6.779145115	4.364320106	0.635346432	2.05E-16	5.49E-12	brk1-b	PREDICTED: probable protein BRICK1-B [Hyalella azteca]	Cellular Processes	Cell motility	ko04810//Regulation of actin cytoskeleton	K05752	GO:0043232//intracellular non-membrane-bounded organelle	-	-
6	ncbi_113810863	Etfa	3.19085232	0.800087462	1.995712215	2.82E-16	7.56E-12	Etfa	PREDICTED: electron transfer flavoprotein subunit alpha, mitochondrial-like [Hyalella azteca]	-	-	-	-	-	GO:0000166//nucleotide binding	-
6	ncbi_113817151	ARFGAP2	1.614516529	1.251645348	0.367276377	4.86E-16	1.30E-11	ARFGAP2	PREDICTED: ADP-ribosylation factor GTPase-activating protein 2-like isoform X1 [Hyalella azteca]	Cellular Processes	Transport and catabolism	ko04144//Endocytosis	K12493	-	-	-
6	ncbi_113816300	NDFIP2	1.388178168	0.983035885	0.497876758	5.22E-16	1.40E-11	NDFIP2	PREDICTED: NEDD4 family-interacting protein 1-like [Hyalella azteca]	-	-	-	-	-	-	-
6	ncbi_113817375	POLR2H	1.62681227	0.947906182	0.779231595	5.27E-16	1.41E-11	POLR2H	PREDICTED: DNA-directed RNA polymerases I, II, and III subunit RPABC3-like [Hyalella azteca]	Metabolism;Human Diseases;Metabolism;Human Diseases;Metabolism;Genetic Information Processing;Organismal Systems	Global and overview maps;Neurodegenerative diseases;Nucleotide metabolism;Infectious diseases;Nucleotide metabolism;Transcription;Immune system	ko01100//Metabolic pathways;ko05016//Huntington disease;ko00230//Purine metabolism;ko05169//Epstein-Barr virus infection;ko00240//Pyrimidine metabolism;ko03020//RNA polymerase;ko04623//Cytosolic DNA-sensing pathway	K03016;K03016;K03016;K03016;K03016;K03016;K03016	-	-	-
6	ncbi_113805875	ncbi_113805875	1.252960311	0.926775276	0.435049254	7.21E-16	1.93E-11	--	-	-	-	-	-	-	-	-
6	ncbi_113817779	PPP1R2	1.088387677	0.803355039	0.4380829	7.37E-16	1.97E-11	PPP1R2	Protein phosphatase inhibitor 2 [Zootermopsis nevadensis]	-	-	-	-	-	-	-
6	ncbi_113806734	mrpl20	1.648253603	1.202897128	0.454424967	9.08E-16	2.43E-11	mrpl20	PREDICTED: 39S ribosomal protein L20, mitochondrial [Orussus abietinus]	Genetic Information Processing	Translation	ko03010//Ribosome	K02887	-	-	-
6	ncbi_113801334	ncbi_113801334	1.190177715	0.792739682	0.586257909	1.11E-15	2.97E-11	--	PREDICTED: MRG/MORF4L-binding protein [Aethina tumida]	-	-	-	-	-	-	-
6	ncbi_113823451	Bet1	1.03058786	0.702453043	0.552993811	1.17E-15	3.12E-11	Bet1	PREDICTED: BET1 homolog [Dufourea novaeangliae]	Genetic Information Processing	Folding, sorting and degradation	ko04130//SNARE interactions in vesicular transport	K08504	-	-	-
6	ncbi_113803588	Ddx46	0.814798576	0.62107325	0.391680027	1.19E-15	3.20E-11	Ddx46	PREDICTED: probable ATP-dependent RNA helicase DDX46 isoform X3 [Hyalella azteca]	Genetic Information Processing	Transcription	ko03040//Spliceosome	K12811	-	GO:0017111//nucleoside-triphosphatase activity;GO:0032550//purine ribonucleoside binding	-
6	ncbi_113807830	PMPCB	1.754930501	1.37014356	0.357086835	1.22E-15	3.27E-11	PMPCB	PREDICTED: mitochondrial-processing peptidase subunit beta-like [Limulus polyphemus]	-	-	-	-	-	GO:0004175//endopeptidase activity;GO:0043169//cation binding	GO:0019538//protein metabolic process
6	ncbi_113805571	cni	1.479655854	1.080892294	0.453038894	1.44E-15	3.84E-11	cni	PREDICTED: protein cornichon-like [Hyalella azteca]	-	-	-	-	-	-	GO:0007165//signal transduction
6	ncbi_113806139	Parp14	3.522291055	0.888980182	1.986290965	1.52E-15	4.08E-11	Parp14	PREDICTED: poly [ADP-ribose] polymerase 12-like [Ictalurus punctatus]	-	-	-	-	-	-	-
6	ncbi_113820347	PPP2R1A	0.867350226	0.614052535	0.498252563	1.54E-15	4.13E-11	PPP2R1A	serine/threonine-protein phosphatase 2A 65 kDa regulatory subunit A alpha isoform [Penaeus monodon]	Human Diseases;Environmental Information Processing;Cellular Processes;Environmental Information Processing;Environmental Information Processing;Organismal Systems;Environmental Information Processing;Environmental Information Processing;Genetic Information Processing;Cellular Processes;Organismal Systems;Environmental Information Processing;Human Diseases;Organismal Systems;Human Diseases	Infectious diseases;Signal transduction;Cellular community - eukaryotes;Signal transduction;Signal transduction;Circulatory system;Signal transduction;Signal transduction;Translation;Cell growth and death;Nervous system;Signal transduction;Infectious diseases;Nervous system;Infectious diseases	ko05165//Human papillomavirus infection;ko04151//PI3K-Akt signaling pathway;ko04530//Tight junction;ko04390//Hippo signaling pathway;ko04391//Hippo signaling pathway -fly;ko04261//Adrenergic signaling in cardiomyocytes;ko04071//Sphingolipid signaling pathway;ko04152//AMPK signaling pathway;ko03015//mRNA surveillance pathway;ko04114//Oocyte meiosis;ko04728//Dopaminergic synapse;ko04350//TGF-beta s…	K03456;K03456;K03456;K03456;K03456;K03456;K03456;K03456;K03456;K03456;K03456;K03456;K03456;K03456;K03456	-	-	-
6	ncbi_113812019	ATG12	0.902505297	0.587653214	0.618970357	1.77E-15	4.75E-11	ATG12	autophagy related protein Atg12-like protein [Danaus plexippus]	Cellular Processes;Environmental Information Processing;Organismal Systems;Cellular Processes;Organismal Systems	Transport and catabolism;Signal transduction;Immune system;Transport and catabolism;Immune system	ko04140//Autophagy - animal;ko04068//FoxO signaling pathway;ko04621//NOD-like receptor signaling pathway;ko04136//Autophagy - other eukaryotes;ko04622//RIG-I-like receptor signaling pathway	K08336;K08336;K08336;K08336;K08336	GO:0044424//intracellular part	-	GO:0044248//cellular catabolic process
6	ncbi_113812465	aph-1	0.778537657	0.580449049	0.423597388	1.77E-15	4.75E-11	aph-1	anterior pharynx defective 1 [Litopenaeus vannamei]	Human Diseases;Environmental Information Processing	Neurodegenerative diseases;Signal transduction	ko05010//Alzheimer disease;ko04330//Notch signaling pathway	K06172;K06172	-	-	GO:0008152//metabolic process
6	ncbi_113821415	Rbm17	0.593419472	0.458896074	0.370884803	2.07E-15	5.53E-11	Rbm17	PREDICTED: splicing factor 45 [Papilio xuthus]	Genetic Information Processing	Transcription	ko03040//Spliceosome	K12840	-	-	-
6	ncbi_113823695	ncbi_113823695	3.314146576	0.995289187	1.735449736	2.09E-15	5.59E-11	--	hypothetical protein BRAFLDRAFT_69362 [Branchiostoma floridae]	-	-	-	-	-	-	-
6	ncbi_113807991	Cisd2	0.8534351	0.622116837	0.456095895	2.11E-15	5.66E-11	Cisd2	PREDICTED: CDGSH iron-sulfur domain-containing protein 2 homolog B-like [Hyalella azteca]	-	-	-	-	-	-	-
6	ncbi_113818098	Max	4.629186419	1.942915018	1.252535862	2.51E-15	6.73E-11	Max	PREDICTED: protein max isoform X1 [Ceratina calcarata]	Human Diseases;Human Diseases;Environmental Information Processing;Human Diseases	Cancers;Cancers;Signal transduction;Cancers	ko05200//Pathways in cancer;ko05202//Transcriptional misregulation in cancers;ko04010//MAPK signaling pathway;ko05222//Small cell lung cancer	K04453;K04453;K04453;K04453	GO:0043231//intracellular membrane-bounded organelle	GO:0005515//protein binding	GO:0010468//regulation of gene expression
6	ncbi_113803687	CanB2	1.071881911	0.768594706	0.479851029	2.98E-15	7.99E-11	CanB2	PREDICTED: calcineurin subunit B type 2 isoform X3 [Hyalella azteca]	Human Diseases;Organismal Systems;Environmental Information Processing;Human Diseases;Environmental Information Processing;Environmental Information Processing;Human Diseases;Environmental Information Processing;Cellular Processes;Human Diseases;Organismal Systems;Cellular Processes;Organismal Systems;Human Diseases;Organismal Systems;Organismal Systems;Organismal Systems;Organismal Systems;Human…	Infectious diseases;Endocrine system;Signal transduction;Neurodegenerative diseases;Signal transduction;Signal transduction;Infectious diseases;Signal transduction;Cell growth and death;Infectious diseases;Development;Cell growth and death;Nervous system;Infectious diseases;Endocrine system;Endocrine system;Nervous system;Immune system;Substance dependence;Immune system;Neurodegenerative diseases…	ko05166//HTLV-I infection;ko04921//Oxytocin signaling pathway;ko04010//MAPK signaling pathway;ko05010//Alzheimer disease;ko04022//cGMP - PKG signaling pathway;ko04310//Wnt signaling pathway;ko05152//Tuberculosis;ko04020//Calcium signaling pathway;ko04218//Cellular senescence;ko05163//Human cytomegalovirus infection;ko04360//Axon guidance;ko04114//Oocyte meiosis;ko04724//Glutamatergic synapse;ko05…	K06268;K06268;K06268;K06268;K06268;K06268;K06268;K06268;K06268;K06268;K06268;K06268;K06268;K06268;K06268;K06268;K06268;K06268;K06268;K06268;K06268;K06268;K06268;K06268;K06268;K06268;K06268	-	-	-
6	ncbi_113816725	PITPNA	0.769685499	0.541037329	0.508540929	3.93E-15	1.05E-10	PITPNA	PREDICTED: phosphatidylinositol transfer protein alpha isoform isoform X2 [Dendroctonus ponderosae]	-	-	-	-	-	-	GO:0051234//establishment of localization
6	ncbi_113802493	MED8	0.736316298	0.505948361	0.541335489	4.31E-15	1.15E-10	MED8	PREDICTED: mediator of RNA polymerase II transcription subunit 8-like [Hyalella azteca]	Human Diseases	Infectious diseases	ko05168//Herpes simplex infection	K15129	-	-	-
6	ncbi_113826625	Pdcd5	1.88837767	1.408930728	0.422546647	5.17E-15	1.38E-10	Pdcd5	program cell death 5-like [Penaeus monodon]	-	-	-	-	-	-	-
6	ncbi_113823947	TNFAIP8	5.812038059	3.188893144	0.865988395	5.53E-15	1.48E-10	TNFAIP8	PREDICTED: tumor necrosis factor alpha-induced protein 8-like protein [Hyalella azteca]	-	-	-	-	-	-	-
6	ncbi_113808455	Sart1	0.81745211	0.577538147	0.501217972	6.81E-15	1.82E-10	Sart1	PREDICTED: U4/U6.U5 tri-snRNP-associated protein 1-like [Hyalella azteca]	Genetic Information Processing	Transcription	ko03040//Spliceosome	K11984	-	-	-
6	ncbi_113812683	ncbi_113812683	1.073080383	0.838031518	0.356681742	6.96E-15	1.86E-10	--	PREDICTED: uncharacterized protein LOC108672531 isoform X1 [Hyalella azteca]	-	-	-	-	-	-	-
6	ncbi_113828517	Ciao1	0.789500674	0.551385895	0.517878135	7.35E-15	1.97E-10	Ciao1	PREDICTED: probable cytosolic iron-sulfur protein assembly protein CIAO1 [Trichechus manatus latirostris]	-	-	-	-	GO:0043234//protein complex	-	-
6	ncbi_113813107	ncbi_113813107	2.087531101	1.475071148	0.50101315	7.46E-15	2.00E-10	--	-	-	-	-	-	-	-	-
6	ncbi_113815035	ITA	1.726308551	1.310920982	0.39710962	8.10E-15	2.17E-10	ITA	inhibitor of apoptosis protein [Litopenaeus vannamei]	Human Diseases;Cellular Processes;Cellular Processes;Environmental Information Processing;Genetic Information Processing;Human Diseases;Cellular Processes;Human Diseases;Human Diseases;Organismal Systems;Human Diseases;Environmental Information Processing;Cellular Processes;Organismal Systems;Environmental Information Processing	Cancers;Cellular community - eukaryotes;Cell growth and death;Signal transduction;Folding, sorting and degradation;Cancers;Cell growth and death;Drug resistance;Infectious diseases;Immune system;Cancers;Signal transduction;Cell growth and death;Immune system;Signal transduction	ko05200//Pathways in cancer;ko04510//Focal adhesion;ko04210//Apoptosis;ko04390//Hippo signaling pathway;ko04120//Ubiquitin mediated proteolysis;ko05202//Transcriptional misregulation in cancers;ko04217//Necroptosis;ko01524//Platinum drug resistance;ko05145//Toxoplasmosis;ko04621//NOD-like receptor signaling pathway;ko05222//Small cell lung cancer;ko04668//TNF signaling pathway;ko04215//Apoptosis …	K16060;K16060;K16060;K16060;K16060;K16060;K16060;K16060;K16060;K16060;K16060;K16060;K16060;K16060;K16060	-	-	-
6	ncbi_113807538	ZNFX1	2.739874487	0.575968246	2.250048625	9.73E-15	2.61E-10	ZNFX1	PREDICTED: NFX1-type zinc finger-containing protein 1-like, partial [Hyalella azteca]	-	-	-	-	-	-	-
6	ncbi_113819922	MRPL12	0.902436419	0.620899959	0.539464454	1.58E-14	4.24E-10	MRPL12	PREDICTED: 39S ribosomal protein L12, mitochondrial-like [Limulus polyphemus]	Genetic Information Processing	Translation	ko03010//Ribosome	K02935	-	-	-
6	ncbi_113803523	PARK7	1.095740201	0.771306372	0.506529843	1.68E-14	4.51E-10	PARK7	DJ-1 protein [Litopenaeus vannamei]	Human Diseases	Neurodegenerative diseases	ko05012//Parkinson disease	K05687	-	-	-
6	ncbi_113825930	ncbi_113825930	11.72315535	8.896707758	0.398017463	1.70E-14	4.56E-10	--	CLUMA_CG000819, isoform A [Clunio marinus]	Organismal Systems;Human Diseases;Human Diseases;Human Diseases;Human Diseases;Metabolism;Organismal Systems	Environmental adaptation;Neurodegenerative diseases;Neurodegenerative diseases;Endocrine and metabolic diseases;Neurodegenerative diseases;Energy metabolism;Circulatory system	ko04714//Thermogenesis;ko05016//Huntington disease;ko05010//Alzheimer disease;ko04932//Non-alcoholic fatty liver disease (NAFLD);ko05012//Parkinson disease;ko00190//Oxidative phosphorylation;ko04260//Cardiac muscle contraction	K02270;K02270;K02270;K02270;K02270;K02270;K02270	-	-	-
6	ncbi_113821411	GLRX2	1.194700226	0.747658088	0.676198097	2.53E-14	6.76E-10	GLRX2	PREDICTED: glutaredoxin 2 [Latimeria chalumnae]	-	-	-	-	-	GO:0016491//oxidoreductase activity	GO:0044699//single-organism process
6	ncbi_113816597	Acot13	1.494544224	1.095252043	0.448442682	2.58E-14	6.90E-10	Acot13	thioesterase superfamily member 2 [Fenneropenaeus chinensis]	-	-	-	-	GO:0031988//membrane-bounded vesicle;GO:0043231//intracellular membrane-bounded organelle	GO:0016289//CoA hydrolase activity	GO:0051260//protein homooligomerization
6	ncbi_113827003	Sap30bp	0.821845581	0.556395512	0.562756564	3.35E-14	8.98E-10	Sap30bp	PREDICTED: SAP30-binding protein-like [Hyalella azteca]	-	-	-	-	-	-	-
6	ncbi_113803431	Polr2d	0.792289625	0.551675085	0.522209084	4.31E-14	1.15E-09	Polr2d	PREDICTED: DNA-directed RNA polymerase II 16 kDa polypeptide-like [Hyalella azteca]	Metabolism;Human Diseases;Metabolism;Human Diseases;Metabolism;Genetic Information Processing	Global and overview maps;Neurodegenerative diseases;Nucleotide metabolism;Infectious diseases;Nucleotide metabolism;Transcription	ko01100//Metabolic pathways;ko05016//Huntington disease;ko00230//Purine metabolism;ko05169//Epstein-Barr virus infection;ko00240//Pyrimidine metabolism;ko03020//RNA polymerase	K03012;K03012;K03012;K03012;K03012;K03012	GO:0044451//nucleoplasm part	GO:0034062//RNA polymerase activity;GO:0097159//organic cyclic compound binding	GO:0006351//transcription, DNA-templated
6	ncbi_113817395	Mcee	0.997304641	0.677139633	0.558580901	4.42E-14	1.18E-09	Mcee	PREDICTED: methylmalonyl-CoA epimerase, mitochondrial isoform X1 [Austrofundulus limnaeus]	Metabolism;Metabolism;Metabolism;Metabolism;Metabolism	Global and overview maps;Global and overview maps;Amino acid metabolism;Carbohydrate metabolism;Carbohydrate metabolism	ko01100//Metabolic pathways;ko01200//Carbon metabolism;ko00280//Valine, leucine and isoleucine degradation;ko00630//Glyoxylate and dicarboxylate metabolism;ko00640//Propanoate metabolism	K05606;K05606;K05606;K05606;K05606	GO:0043231//intracellular membrane-bounded organelle	-	GO:0015936//coenzyme A metabolic process
6	ncbi_113828722	SFT2D1	0.93989307	0.653150844	0.525080415	4.98E-14	1.33E-09	SFT2D1	PREDICTED: vesicle transport protein SFT2B-like, partial [Hyalella azteca]	-	-	-	-	-	-	-
6	ncbi_113812044	eif3e	1.050807878	0.772665954	0.443582186	5.02E-14	1.34E-09	eif3e	PREDICTED: eukaryotic translation initiation factor 3 subunit E-B-like isoform X2 [Hyalella azteca]	Genetic Information Processing;Human Diseases	Translation;Infectious diseases	ko03013//RNA transport;ko05160//Hepatitis C	K03250;K03250	GO:0016604//nuclear body;GO:0031988//membrane-bounded vesicle;GO:0043234//protein complex;GO:0070993//translation preinitiation complex	GO:0005515//protein binding;GO:0008135//translation factor activity, RNA binding	GO:0006417//regulation of translation;GO:0022618//ribonucleoprotein complex assembly
6	ncbi_113822739	KDM5A	1.049892272	0.787525927	0.414841976	5.94E-14	1.59E-09	KDM5A	PREDICTED: lysine-specific demethylase lid isoform X1 [Ceratina calcarata]	-	-	-	-	-	-	-
6	ncbi_113817244	Dst	0.756874309	0.57835093	0.388108585	6.46E-14	1.73E-09	Dst	PREDICTED: dystonin-like isoform X2 [Hyalella azteca]	-	-	-	-	-	-	-
6	ncbi_113817647	tarbp2	1.176765629	0.832416738	0.499449135	6.66E-14	1.78E-09	tarbp2	TRBP1 [Litopenaeus vannamei]	-	-	-	-	-	-	-
6	ncbi_113814327	ncbi_113814327	0.720688319	0.49701937	0.536073384	8.24E-14	2.21E-09	--	rgs-3, partial [Pristionchus pacificus]	-	-	-	-	-	-	-
6	ncbi_113823748	CG7483	1.304411471	0.875015893	0.576017906	8.31E-14	2.23E-09	CG7483	PREDICTED: eukaryotic initiation factor 4A-III [Hyalella azteca]	Genetic Information Processing;Genetic Information Processing;Genetic Information Processing	Translation;Transcription;Translation	ko03013//RNA transport;ko03040//Spliceosome;ko03015//mRNA surveillance pathway	K13025;K13025;K13025	-	-	-
6	ncbi_113807315	IscW_ISCW007295	1.743912457	1.20163069	0.537334055	8.56E-14	2.29E-09	IscW_ISCW007295	PREDICTED: 1,2-dihydroxy-3-keto-5-methylthiopentene dioxygenase-like [Papilio machaon]	Metabolism;Metabolism	Global and overview maps;Amino acid metabolism	ko01100//Metabolic pathways;ko00270//Cysteine and methionine metabolism	K08967;K08967	GO:0043231//intracellular membrane-bounded organelle	GO:0016702//oxidoreductase activity, acting on single donors with incorporation of molecular oxygen, incorporation of two atoms of oxygen;GO:0043169//cation binding	GO:0071267//L-methionine salvage
6	ncbi_113811198	Adar	0.958513196	0.635167572	0.593661037	9.40E-14	2.52E-09	Adar	double-stranded RNA-specific adenosine deaminase [Marsupenaeus japonicus]	-	-	-	-	-	-	-
6	ncbi_113828837	Tbca	1.101021608	0.758984956	0.536699588	1.02E-13	2.73E-09	Tbca	PREDICTED: tubulin-specific chaperone A-like [Hyalella azteca]	-	-	-	-	GO:0015630//microtubule cytoskeleton;GO:0031988//membrane-bounded vesicle	GO:0003723//RNA binding;GO:0005515//protein binding	GO:0043623//cellular protein complex assembly
6	ncbi_113830528	MAFF	0.736701364	0.50342324	0.549308094	1.05E-13	2.82E-09	MAFF	PREDICTED: transcription factor MafG-like [Hyalella azteca]	-	-	-	-	-	-	-
6	ncbi_113802513	Atp10d	3.751124035	1.26939554	1.563181289	1.11E-13	2.98E-09	Atp10d	Phospholipid-transporting ATPase VB [Daphnia magna]	-	-	-	-	-	-	-
6	ncbi_113823310	ncbi_113823310	12.79185571	9.070194573	0.496020166	2.16E-13	5.78E-09	--	PREDICTED: immediate early response gene 2 protein-like [Halyomorpha halys]	-	-	-	-	-	-	-
6	ncbi_113820366	Csde1	1.375768823	0.953509448	0.528918928	2.18E-13	5.85E-09	Csde1	PREDICTED: cold shock domain-containing protein E1-like [Hyalella azteca]	-	-	-	-	-	-	-
6	ncbi_113800194	RpII15	1.019414249	0.617540995	0.723133606	2.39E-13	6.41E-09	RpII15	PREDICTED: DNA-directed RNA polymerase II subunit RPB9-like [Hyalella azteca]	Metabolism;Human Diseases;Metabolism;Human Diseases;Metabolism;Genetic Information Processing	Global and overview maps;Neurodegenerative diseases;Nucleotide metabolism;Infectious diseases;Nucleotide metabolism;Transcription	ko01100//Metabolic pathways;ko05016//Huntington disease;ko00230//Purine metabolism;ko05169//Epstein-Barr virus infection;ko00240//Pyrimidine metabolism;ko03020//RNA polymerase	K03017;K03017;K03017;K03017;K03017;K03017	GO:0044451//nucleoplasm part	GO:0003676//nucleic acid binding;GO:0034062//RNA polymerase activity;GO:0046914//transition metal ion binding	GO:0000280//nuclear division;GO:0006351//transcription, DNA-templated;GO:0030154//cell differentiation;GO:0031572//G2 DNA damage checkpoint
6	ncbi_113828389	Gulp1	0.732093755	0.499514449	0.551502007	2.50E-13	6.68E-09	Gulp1	PREDICTED: LOW QUALITY PROTEIN: PTB domain-containing engulfment adapter protein 1-like [Hyalella azteca]	-	-	-	-	-	-	-
6	ncbi_113809197	DYNLRB2	2.124428601	1.616985973	0.393767694	2.90E-13	7.76E-09	DYNLRB2	PREDICTED: dynein light chain roadblock-type 2-like [Hyalella azteca]	-	-	-	-	-	-	-
6	ncbi_113810269	THOC3	0.71881409	0.496749994	0.533098739	3.01E-13	8.05E-09	THOC3	PREDICTED: THO complex subunit 3-like [Hyalella azteca]	Genetic Information Processing;Genetic Information Processing	Translation;Transcription	ko03013//RNA transport;ko03040//Spliceosome	K12880;K12880	-	-	-
6	ncbi_113805139	VAPA	1.360925801	0.98507573	0.466281866	3.49E-13	9.33E-09	VAPA	TPA_exp: VAMP-associated protein [Amblyomma variegatum]	Organismal Systems	Digestive system	ko04979//Cholesterol metabolism	K10707	-	-	-
6	ncbi_113804219	cript	1.627757978	1.12264054	0.535990146	4.27E-13	1.14E-08	cript	PREDICTED: cysteine-rich PDZ-binding protein-like [Hyalella azteca]	-	-	-	-	-	-	-
6	ncbi_113804244	Ik	0.71466265	0.514998674	0.472693673	4.77E-13	1.28E-08	Ik	PREDICTED: protein Red-like [Hyalella azteca]	-	-	-	-	GO:0031981//nuclear lumen;GO:0043232//intracellular non-membrane-bounded organelle;GO:0044421//extracellular region part	GO:0005515//protein binding	GO:0002376//immune system process;GO:0007154//cell communication
6	ncbi_113827827	RBM39	1.838108411	1.418204515	0.374156264	5.25E-13	1.41E-08	RBM39	PREDICTED: RNA-binding protein 39 isoform X1 [Dendroctonus ponderosae]	-	-	-	-	-	-	-
6	ncbi_113822721	PNN	0.738639605	0.531887153	0.473750431	5.30E-13	1.42E-08	PNN	PREDICTED: dentin sialophosphoprotein-like [Hyalella azteca]	Genetic Information Processing;Genetic Information Processing	Translation;Translation	ko03013//RNA transport;ko03015//mRNA surveillance pathway	K13114;K13114	-	-	-
6	ncbi_113824993	Trabd	0.957348911	0.645236388	0.569217017	6.32E-13	1.69E-08	Trabd	PREDICTED: traB domain-containing protein isoform X5 [Cephus cinctus]	-	-	-	-	-	-	-
6	ncbi_113827709	BTBD2	1.791664169	0.353740233	2.340538024	6.66E-13	1.78E-08	BTBD2	BTB/POZ domain-containing protein 2 [Zootermopsis nevadensis]	-	-	-	-	-	-	-
6	ncbi_113810074	RPS14	0.890000698	0.623202435	0.514105598	7.34E-13	1.96E-08	RPS14	ribosome like protein [Marsupenaeus japonicus]	Genetic Information Processing	Translation	ko03010//Ribosome	K02955	GO:0030529//intracellular ribonucleoprotein complex	-	GO:0010467//gene expression
6	ncbi_113801629	ncbi_113801629	1.048643382	0.647409674	0.695773307	8.11E-13	2.17E-08	--	PREDICTED: membrane protein FAM174B-like [Vollenhovia emeryi]	-	-	-	-	-	-	-
6	ncbi_113812048	CWC15	0.863659048	0.590471578	0.548594265	8.23E-13	2.20E-08	CWC15	PREDICTED: spliceosome-associated protein CWC15 homolog [Hyalella azteca]	Genetic Information Processing	Transcription	ko03040//Spliceosome	K12863	-	-	-
6	ncbi_113824151	ACIN1	3.156578755	0.847866989	1.896451885	1.01E-12	2.71E-08	ACIN1	PREDICTED: mucin-5AC-like [Hyalella azteca]	Genetic Information Processing;Genetic Information Processing;Genetic Information Processing	Translation;Transcription;Translation	ko03013//RNA transport;ko03040//Spliceosome;ko03015//mRNA surveillance pathway	K12875;K12875;K12875	-	-	-
6	ncbi_113814019	Prkar1b	2.489063075	0.555328678	2.164188984	1.03E-12	2.76E-08	Prkar1b	protein kinase A regulatory subunit 1 [Panulirus interruptus]	-	-	-	-	-	-	-
6	ncbi_113804039	ube2ib	2.125129033	1.546342411	0.458690626	1.20E-12	3.20E-08	ube2ib	ubiquitin-conjugating enzyme E2 c [Litopenaeus vannamei]	Genetic Information Processing;Genetic Information Processing;Human Diseases;Environmental Information Processing	Translation;Folding, sorting and degradation;Cancers;Signal transduction	ko03013//RNA transport;ko04120//Ubiquitin mediated proteolysis;ko05206//MicroRNAs in cancer;ko04064//NF-kappa B signaling pathway	K10577;K10577;K10577;K10577	-	GO:0019787//ubiquitin-like protein transferase activity	-
6	ncbi_113829996	bud31	1.601946686	1.106665594	0.533606793	1.28E-12	3.44E-08	bud31	BUD31 homolog [Lepeophtheirus salmonis]	Genetic Information Processing	Transcription	ko03040//Spliceosome	K12873	GO:0043231//intracellular membrane-bounded organelle	GO:0003676//nucleic acid binding;GO:0032550//purine ribonucleoside binding;GO:0042623//ATPase activity, coupled	-
6	ncbi_113806953	lig	1.164120448	0.810392172	0.522548194	1.43E-12	3.83E-08	lig	PREDICTED: protein lingerer-like isoform X2 [Hyalella azteca]	-	-	-	-	-	-	-
6	ncbi_113817101	ncbi_113817101	1.050312263	0.717297934	0.550173931	1.55E-12	4.16E-08	--	-	-	-	-	-	-	-	-
6	ncbi_113812538	ncbi_113812538	4.22508714	1.41769214	1.57543682	2.04E-12	5.47E-08	--	death-associated protein-like [Penaeus monodon]	-	-	-	-	-	-	-
6	ncbi_113806679	UQCRC2	1.775735234	1.351891292	0.393437342	2.07E-12	5.54E-08	UQCRC2	PREDICTED: cytochrome b-c1 complex subunit 2, mitochondrial [Tribolium castaneum]	Metabolism;Organismal Systems;Human Diseases;Human Diseases;Human Diseases;Human Diseases;Metabolism;Organismal Systems	Global and overview maps;Environmental adaptation;Neurodegenerative diseases;Neurodegenerative diseases;Endocrine and metabolic diseases;Neurodegenerative diseases;Energy metabolism;Circulatory system	ko01100//Metabolic pathways;ko04714//Thermogenesis;ko05016//Huntington disease;ko05010//Alzheimer disease;ko04932//Non-alcoholic fatty liver disease (NAFLD);ko05012//Parkinson disease;ko00190//Oxidative phosphorylation;ko04260//Cardiac muscle contraction	K00415;K00415;K00415;K00415;K00415;K00415;K00415;K00415	-	-	-
6	ncbi_113803801	MMADHC	1.312961322	0.821048628	0.677284842	2.09E-12	5.59E-08	MMADHC	Methylmalonic aciduria and homocystinuria type D [Daphnia magna]	-	-	-	-	-	-	-
6	ncbi_113819128	RAB8A	2.786731183	0.75875754	1.876862989	2.65E-12	7.10E-08	RAB8A	Ras-related protein Rab-8B [Daphnia magna]	Cellular Processes;Cellular Processes;Organismal Systems;Environmental Information Processing	Cellular community - eukaryotes;Transport and catabolism;Digestive system;Signal transduction	ko04530//Tight junction;ko04144//Endocytosis;ko04972//Pancreatic secretion;ko04152//AMPK signaling pathway	K07901;K07901;K07901;K07901	GO:0005798//Golgi-associated vesicle;GO:0005815//microtubule organizing center;GO:0010008//endosome membrane;GO:0030139//endocytic vesicle;GO:0072372//primary cilium	GO:0017022//myosin binding;GO:0032550//purine ribonucleoside binding	GO:0006906//vesicle fusion;GO:0008104//protein localization;GO:0010927//cellular component assembly involved in morphogenesis;GO:0035556//intracellular signal transduction;GO:0048278//vesicle docking
6	ncbi_113826142	copg2	1.059768234	0.698985897	0.600413536	2.85E-12	7.62E-08	copg2	PREDICTED: coatomer subunit gamma-2-like [Hyalella azteca]	-	-	-	-	GO:0030120//vesicle coat;GO:0030660//Golgi-associated vesicle membrane	-	GO:0015031//protein transport;GO:0048193//Golgi vesicle transport
6	ncbi_113819791	AK6	1.787847755	1.121761997	0.672457275	3.00E-12	8.02E-08	AK6	adenylate kinase isoenzyme 6 [Callorhinchus milii]	Metabolism;Metabolism;Genetic Information Processing	Global and overview maps;Nucleotide metabolism;Translation	ko01100//Metabolic pathways;ko00230//Purine metabolism;ko03008//Ribosome biogenesis in eukaryotes	K18532;K18532;K18532	GO:0016604//nuclear body	GO:0016776//phosphotransferase activity, phosphate group as acceptor;GO:0017111//nucleoside-triphosphatase activity;GO:0032550//purine ribonucleoside binding	GO:0009117//nucleotide metabolic process
6	ncbi_113819449	ncbi_113819449	1.515569416	1.121449897	0.434494765	3.07E-12	8.21E-08	--	chloride intracellular channel [Portunus trituberculatus]	-	-	-	-	-	-	-
6	ncbi_113830053	Ankrd11	1.39311793	0.913059914	0.609535954	3.31E-12	8.86E-08	Ankrd11	Ankyrin repeat domain-containing protein 11 [Zootermopsis nevadensis]	-	-	-	-	-	-	-
6	ncbi_113826784	ncbi_113826784	1.235939732	0.827367132	0.579008844	3.44E-12	9.22E-08	--	PREDICTED: ankyrin-3-like isoform X4 [Lingula anatina]	-	-	-	-	-	-	-
6	ncbi_113806987	MED22	1.085501838	0.676940905	0.681260368	3.88E-12	1.04E-07	MED22	PREDICTED: mediator of RNA polymerase II transcription subunit 22-like [Hyalella azteca]	-	-	-	-	GO:0043234//protein complex	-	GO:0006355//regulation of transcription, DNA-templated
6	ncbi_113819796	PCF11	3.440087504	1.255088023	1.454656714	4.79E-12	1.28E-07	PCF11	pre-mRNA cleavage complex 2 protein Pcf11 [Castor canadensis]	Genetic Information Processing	Translation	ko03015//mRNA surveillance pathway	K14400	-	-	-
6	ncbi_113805907	snf8	0.675096237	0.448708689	0.589314056	6.28E-12	1.68E-07	snf8	Vacuolar-sorting protein SNF8 [Zootermopsis nevadensis]	Cellular Processes	Transport and catabolism	ko04144//Endocytosis	K12188	-	-	-
6	ncbi_113813708	Caf1	0.903327648	0.683602844	0.402090966	7.00E-12	1.88E-07	Caf1	PREDICTED: probable histone-binding protein Caf1 isoform X2 [Trachymyrmex zeteki]	Cellular Processes	Cell growth and death	ko04218//Cellular senescence	K10752	-	-	-
6	ncbi_113821004	TLN2	1.779396751	1.256827117	0.50160201	7.13E-12	1.91E-07	TLN2	PREDICTED: talin-2-like isoform X2 [Hyalella azteca]	Cellular Processes;Environmental Information Processing;Organismal Systems;Human Diseases	Cellular community - eukaryotes;Signal transduction;Immune system;Infectious diseases	ko04510//Focal adhesion;ko04015//Rap1 signaling pathway;ko04611//Platelet activation;ko05166//HTLV-I infection	K06271;K06271;K06271;K06271	GO:0005924//cell-substrate adherens junction;GO:0043232//intracellular non-membrane-bounded organelle	GO:0003779//actin binding;GO:0005102//receptor binding;GO:0005198//structural molecule activity	GO:0007010//cytoskeleton organization;GO:0022610//biological adhesion
6	ncbi_113816342	Tspan31	1.898014215	1.329141611	0.513995975	8.06E-12	2.16E-07	Tspan31	PREDICTED: tetraspanin-31-like isoform X1 [Hyalella azteca]	-	-	-	-	-	-	-
6	ncbi_113826046	COPS3	1.221376272	0.753434328	0.696954052	8.80E-12	2.36E-07	COPS3	PREDICTED: COP9 signalosome complex subunit 3-like [Limulus polyphemus]	-	-	-	-	-	-	-
6	ncbi_113805409	SelD	1.297596165	0.913541392	0.506299458	9.07E-12	2.43E-07	SelD	selenophosphate synthetase [Cherax destructor]	Metabolism;Metabolism	Global and overview maps;Metabolism of other amino acids	ko01100//Metabolic pathways;ko00450//Selenocompound metabolism	K01008;K01008	-	-	-
6	ncbi_113819342	GOLGA7B	0.77075181	0.50356647	0.614084147	1.14E-11	3.04E-07	GOLGA7B	PREDICTED: golgin subfamily A member 7-like isoform X1 [Hyalella azteca]	-	-	-	-	-	-	-
6	ncbi_113823630	tmbim6	1.654113831	1.125459242	0.555544708	1.66E-11	4.45E-07	tmbim6	PREDICTED: bax inhibitor 1-like [Hyalella azteca]	-	-	-	-	-	-	-
6	ncbi_113824643	Trx-2	4.879050458	2.665687107	0.872092953	2.66E-11	7.14E-07	Trx-2	thioredoxin 1 [Litopenaeus vannamei]	Human Diseases;Organismal Systems	Cardiovascular diseases;Immune system	ko05418//Fluid shear stress and atherosclerosis;ko04621//NOD-like receptor signaling pathway	K03671;K03671	-	GO:0015036//disulfide oxidoreductase activity	GO:0019725//cellular homeostasis;GO:0044710//single-organism metabolic process
6	ncbi_113814455	ncbi_113814455	1.541205372	0.930763328	0.727572845	3.35E-11	8.96E-07	--	-	-	-	-	-	-	-	-
6	ncbi_113830028	ncbi_113830028	1.918973123	0.462317658	2.053378133	3.54E-11	9.48E-07	--	PREDICTED: calphotin-like isoform X6 [Lates calcarifer]	-	-	-	-	-	-	-
6	ncbi_113829125	ncbi_113829125	1.766958116	0.357518838	2.305176678	3.58E-11	9.58E-07	--	PREDICTED: probable GPI-anchored adhesin-like protein PGA55 [Hyalella azteca]	-	-	-	-	-	-	-
6	ncbi_113802465	TMEM189	1.059061019	0.705625243	0.585811635	3.84E-11	1.03E-06	TMEM189	PREDICTED: transmembrane protein 189-like [Hyalella azteca]	-	-	-	-	-	-	-
6	ncbi_113829134	FAM32A	1.894709224	1.346840313	0.49239765	4.73E-11	1.27E-06	FAM32A	PREDICTED: protein FAM32A [Tribolium castaneum]	-	-	-	-	-	-	-
6	ncbi_113807219	PPIE	0.774553769	0.494816502	0.646471779	4.90E-11	1.31E-06	PPIE	PREDICTED: peptidyl-prolyl cis-trans isomerase E-like [Saccoglossus kowalevskii]	Genetic Information Processing	Transcription	ko03040//Spliceosome	K09564	-	GO:0003676//nucleic acid binding;GO:0016859//cis-trans isomerase activity	GO:0018208//peptidyl-proline modification
6	ncbi_113800945	RRS1	1.797125029	1.228510178	0.548780973	5.17E-11	1.38E-06	RRS1	PREDICTED: ribosome biogenesis regulatory protein homolog [Hyalella azteca]	-	-	-	-	GO:0043231//intracellular membrane-bounded organelle;GO:0043232//intracellular non-membrane-bounded organelle	GO:0003723//RNA binding	GO:0000070//mitotic sister chromatid segregation
6	ncbi_113814578	SF3B4	1.190301352	0.76590431	0.636090809	5.37E-11	1.44E-06	SF3B4	PREDICTED: splicing factor 3B subunit 4-like [Priapulus caudatus]	Genetic Information Processing	Transcription	ko03040//Spliceosome	K12831	-	GO:0097159//organic cyclic compound binding	-
6	ncbi_113806503	Pex3	1.447747359	0.902212553	0.6822706	5.94E-11	1.59E-06	Pex3	Peroxisomal biogenesis factor 3 [Zootermopsis nevadensis]	Cellular Processes	Transport and catabolism	ko04146//Peroxisome	K13336	GO:0043231//intracellular membrane-bounded organelle	-	-
6	ncbi_113826974	Eif6	0.931593504	0.595573749	0.645420413	6.60E-11	1.77E-06	Eif6	eukaryotic translation initiation factor 6 [Fenneropenaeus chinensis]	Genetic Information Processing	Translation	ko03008//Ribosome biogenesis in eukaryotes	K03264	GO:0005882//intermediate filament;GO:0031988//membrane-bounded vesicle;GO:0043231//intracellular membrane-bounded organelle	GO:0043021//ribonucleoprotein complex binding	GO:0006412//translation;GO:0042255//ribosome assembly
6	ncbi_113830594	Pdpk1	0.822332663	0.552275441	0.57433416	1.15E-10	3.07E-06	Pdpk1	3-phosphoinositide-dependent protein kinase 1 [Zootermopsis nevadensis]	Cellular Processes;Human Diseases;Environmental Information Processing;Organismal Systems;Cellular Processes;Human Diseases;Environmental Information Processing;Cellular Processes;Environmental Information Processing;Organismal Systems;Environmental Information Processing;Environmental Information Processing;Human Diseases;Human Diseases;Human Diseases;Organismal Systems;Human Diseases;Organismal…	Cellular community - eukaryotes;Cancers;Signal transduction;Endocrine system;Cell growth and death;Cancers;Signal transduction;Transport and catabolism;Signal transduction;Endocrine system;Signal transduction;Signal transduction;Drug resistance;Cancers;Infectious diseases;Nervous system;Endocrine and metabolic diseases;Endocrine system;Infectious diseases;Cancers;Cancers;Immune system;Excretory s…	ko04510//Focal adhesion;ko05205//Proteoglycans in cancer;ko04151//PI3K-Akt signaling pathway;ko04919//Thyroid hormone signaling pathway;ko04210//Apoptosis;ko05231//Choline metabolism in cancer;ko04150//mTOR signaling pathway;ko04140//Autophagy - animal;ko04071//Sphingolipid signaling pathway;ko04910//Insulin signaling pathway;ko04068//FoxO signaling pathway;ko04152//AMPK signaling pathway;ko01524…	K06276;K06276;K06276;K06276;K06276;K06276;K06276;K06276;K06276;K06276;K06276;K06276;K06276;K06276;K06276;K06276;K06276;K06276;K06276;K06276;K06276;K06276;K06276;K06276	-	-	-
6	ncbi_113802973	MRPL54	0.83377167	0.483509747	0.78610738	1.28E-10	3.42E-06	MRPL54	39S ribosomal protein L54, mitochondrial [Daphnia magna]	-	-	-	-	-	-	-
6	ncbi_113822189	Pym	0.769543395	0.495068808	0.636373631	1.63E-10	4.38E-06	Pym	PREDICTED: partner of Y14 and mago-like [Parasteatoda tepidariorum]	Genetic Information Processing;Genetic Information Processing	Translation;Translation	ko03013//RNA transport;ko03015//mRNA surveillance pathway	K14294;K14294	-	-	-
6	ncbi_113810876	supt6h	1.357314886	0.898893923	0.594532671	1.95E-10	5.21E-06	supt6h	PREDICTED: transcription elongation factor SPT6-like [Hyalella azteca]	-	-	-	-	-	-	GO:0006139//nucleobase-containing compound metabolic process;GO:0010467//gene expression;GO:0034645//cellular macromolecule biosynthetic process
6	ncbi_113805092	ncbi_113805092	0.855429984	0.519316187	0.720036582	1.99E-10	5.32E-06	--	galectin [Litopenaeus vannamei]	-	-	-	-	-	-	-
6	ncbi_113828949	ELOC	2.152258928	1.503874351	0.517167618	2.00E-10	5.35E-06	ELOC	PREDICTED: transcription elongation factor B polypeptide 1 [Crassostrea gigas]	Human Diseases;Genetic Information Processing;Environmental Information Processing;Human Diseases	Cancers;Folding, sorting and degradation;Signal transduction;Cancers	ko05200//Pathways in cancer;ko04120//Ubiquitin mediated proteolysis;ko04066//HIF-1 signaling pathway;ko05211//Renal cell carcinoma	K03872;K03872;K03872;K03872	-	-	-
6	ncbi_113814915	Mo25	1.327907428	0.829421752	0.678976787	2.14E-10	5.74E-06	Mo25	PREDICTED: protein Mo25 [Cimex lectularius]	Environmental Information Processing;Environmental Information Processing	Signal transduction;Signal transduction	ko04150//mTOR signaling pathway;ko04152//AMPK signaling pathway	K08272;K08272	-	-	-
6	ncbi_113827755	ncbi_113827755	0.94876019	0.576346536	0.719106963	2.55E-10	6.83E-06	--	-	-	-	-	-	-	-	-
6	ncbi_113822764	PPIL1	0.935566572	0.570766949	0.712938519	4.07E-10	1.09E-05	PPIL1	PREDICTED: peptidyl-prolyl cis-trans isomerase-like 1 [Hyalella azteca]	Genetic Information Processing	Transcription	ko03040//Spliceosome	K12733	-	-	-
6	ncbi_113809161	E(z)	1.201002071	0.823772025	0.5439216	4.29E-10	1.15E-05	E(z)	PREDICTED: histone-lysine N-methyltransferase EZH2-like isoform X2 [Hyalella azteca]	Human Diseases;Metabolism	Cancers;Amino acid metabolism	ko05206//MicroRNAs in cancer;ko00310//Lysine degradation	K11430;K11430	-	-	-
6	ncbi_113802171	ncbi_113802171	1.399209021	0.828676575	0.75573045	4.38E-10	1.17E-05	--	late embryogenesis abundant protein [Acanthamoeba castellanii str. Neff] [Acanthamoeba castellanii]	-	-	-	-	-	-	-
6	ncbi_113827391	RTFDC1	1.079878494	0.587849514	0.877350206	5.05E-10	1.35E-05	RTFDC1	PREDICTED: protein RTF2 homolog [Hyalella azteca]	-	-	-	-	-	-	-
6	ncbi_113817412	ncbi_113817412	2.28744279	1.668744954	0.454972187	6.09E-10	1.63E-05	--	-	-	-	-	-	-	-	-
6	ncbi_113813724	Galphaq	0.962609263	0.586386786	0.715097713	6.80E-10	1.82E-05	Galphaq	Guanine nucleotide-binding protein G(q) subunit alpha [Cerapachys biroi]	Human Diseases;Human Diseases;Environmental Information Processing;Organismal Systems;Organismal Systems;Organismal Systems;Organismal Systems;Human Diseases;Environmental Information Processing;Organismal Systems;Human Diseases;Organismal Systems;Environmental Information Processing;Environmental Information Processing;Organismal Systems;Human Diseases;Organismal Systems;Organismal Systems;Human…	Cancers;Neurodegenerative diseases;Signal transduction;Sensory system;Immune system;Endocrine system;Digestive system;Neurodegenerative diseases;Signal transduction;Circulatory system;Endocrine and metabolic diseases;Digestive system;Signal transduction;Signal transduction;Nervous system;Infectious diseases;Circulatory system;Nervous system;Infectious diseases;Cellular community - eukaryotes;Nerv…	ko05200//Pathways in cancer;ko05016//Huntington disease;ko04015//Rap1 signaling pathway;ko04745//Phototransduction - fly;ko04611//Platelet activation;ko04921//Oxytocin signaling pathway;ko04972//Pancreatic secretion;ko05010//Alzheimer disease;ko04022//cGMP - PKG signaling pathway;ko04261//Adrenergic signaling in cardiomyocytes;ko04934//Cushing syndrome;ko04971//Gastric acid secretion;ko04071//Sph…	K04634;K04634;K04634;K04634;K04634;K04634;K04634;K04634;K04634;K04634;K04634;K04634;K04634;K04634;K04634;K04634;K04634;K04634;K04634;K04634;K04634;K04634;K04634;K04634;K04634;K04634;K04634;K04634;K04634;K04634;K04634;K04634;K04634;K04634;K04634;K04634;K04634;K04634;K04634;K04634;K04634;K04634	-	GO:0005102//receptor binding;GO:0017076//purine nucleotide binding;GO:0017111//nucleoside-triphosphatase activity;GO:0032403//protein complex binding;GO:0032550//purine ribonucleoside binding;GO:0060089//molecular transducer activity	GO:0007166//cell surface receptor signaling pathway
6	ncbi_113818273	ncbi_113818273	1.814799796	0.403788242	2.168139595	6.96E-10	1.86E-05	--	PREDICTED: uncharacterized protein LOC108670006 isoform X2 [Hyalella azteca]	-	-	-	-	-	-	-
6	ncbi_113812187	ncbi_113812187	1.386249208	0.895944651	0.629705122	7.16E-10	1.92E-05	--	-	-	-	-	-	-	-	-
6	ncbi_113811290	Trappc1	1.004128143	0.58052384	0.790516172	1.18E-09	3.16E-05	Trappc1	PREDICTED: trafficking protein particle complex subunit 1-like [Hyalella azteca]	-	-	-	-	-	-	GO:0016482//cytoplasmic transport
6	ncbi_113804503	Szrd1	1.037932788	0.603691061	0.78183068	1.41E-09	3.78E-05	Szrd1	PREDICTED: SUZ domain-containing protein 1 isoform X1 [Cimex lectularius]	-	-	-	-	-	-	-
6	ncbi_113805306	Sucla2	1.134408837	0.641424397	0.822589542	1.45E-09	3.89E-05	Sucla2	PREDICTED: succinyl-CoA ligase [ADP-forming] subunit beta, mitochondrial-like [Hyalella azteca]	Metabolism;Metabolism;Metabolism;Metabolism	Global and overview maps;Global and overview maps;Carbohydrate metabolism;Carbohydrate metabolism	ko01100//Metabolic pathways;ko01200//Carbon metabolism;ko00020//Citrate cycle (TCA cycle);ko00640//Propanoate metabolism	K01900;K01900;K01900;K01900	-	-	-
6	ncbi_113812043	SKP1	9.365300755	6.982531149	0.423575221	1.47E-09	3.93E-05	SKP1	S-phase kinase-associated protein 1 [Eriocheir sinensis]	Human Diseases;Genetic Information Processing;Genetic Information Processing;Cellular Processes;Environmental Information Processing;Human Diseases;Cellular Processes;Environmental Information Processing;Environmental Information Processing;Organismal Systems	Cancers;Folding, sorting and degradation;Folding, sorting and degradation;Cell growth and death;Signal transduction;Infectious diseases;Cell growth and death;Signal transduction;Signal transduction;Environmental adaptation	ko05200//Pathways in cancer;ko04141//Protein processing in endoplasmic reticulum;ko04120//Ubiquitin mediated proteolysis;ko04110//Cell cycle;ko04310//Wnt signaling pathway;ko05168//Herpes simplex infection;ko04114//Oocyte meiosis;ko04350//TGF-beta signaling pathway;ko04341//Hedgehog signaling pathway - fly;ko04710//Circadian rhythm	K03094;K03094;K03094;K03094;K03094;K03094;K03094;K03094;K03094;K03094	-	GO:0016772//transferase activity, transferring phosphorus-containing groups	GO:0006796//phosphate-containing compound metabolic process
6	ncbi_113817372	hsc71	1.70197816	1.255366923	0.439103423	1.60E-09	4.29E-05	hsc71	heat shock protein 70 [Litopenaeus vannamei]	Genetic Information Processing;Cellular Processes;Human Diseases;Genetic Information Processing;Environmental Information Processing;Organismal Systems;Human Diseases;Human Diseases;Organismal Systems;Human Diseases;Human Diseases;Human Diseases;Organismal Systems	Folding, sorting and degradation;Transport and catabolism;Infectious diseases;Transcription;Signal transduction;Aging;Infectious diseases;Infectious diseases;Endocrine system;Infectious diseases;Infectious diseases;Neurodegenerative diseases;Immune system	ko04141//Protein processing in endoplasmic reticulum;ko04144//Endocytosis;ko05164//Influenza A;ko03040//Spliceosome;ko04010//MAPK signaling pathway;ko04213//Longevity regulating pathway - multiple species;ko05169//Epstein-Barr virus infection;ko05145//Toxoplasmosis;ko04915//Estrogen signaling pathway;ko05162//Measles;ko05134//Legionellosis;ko05020//Prion diseases;ko04612//Antigen processing and p…	K03283;K03283;K03283;K03283;K03283;K03283;K03283;K03283;K03283;K03283;K03283;K03283;K03283	-	-	-
6	ncbi_113803425	Ndufs2	2.467306386	1.819110067	0.439704041	1.90E-09	5.08E-05	Ndufs2	PREDICTED: NADH-ubiquinone oxidoreductase 49 kDa subunit [Bactrocera dorsalis]	Metabolism;Organismal Systems;Human Diseases;Human Diseases;Human Diseases;Human Diseases;Metabolism;Organismal Systems	Global and overview maps;Environmental adaptation;Neurodegenerative diseases;Neurodegenerative diseases;Endocrine and metabolic diseases;Neurodegenerative diseases;Energy metabolism;Nervous system	ko01100//Metabolic pathways;ko04714//Thermogenesis;ko05016//Huntington disease;ko05010//Alzheimer disease;ko04932//Non-alcoholic fatty liver disease (NAFLD);ko05012//Parkinson disease;ko00190//Oxidative phosphorylation;ko04723//Retrograde endocannabinoid signaling	K03935;K03935;K03935;K03935;K03935;K03935;K03935;K03935	-	GO:0000166//nucleotide binding;GO:0016491//oxidoreductase activity;GO:0048037//cofactor binding	GO:0044710//single-organism metabolic process
6	ncbi_113809358	ncbi_113809358	0.858783279	0.52720765	0.703922798	2.36E-09	6.31E-05	--	Protein anon-73B1 [Orchesella cincta]	-	-	-	-	-	-	-
6	ncbi_113817302	nosip	0.852601069	0.480621652	0.826969221	2.51E-09	6.71E-05	nosip	nitric oxide synthase inihibitory protein [Gecarcinus lateralis]	-	-	-	-	-	-	-
6	ncbi_113825438	EIF4G2	0.85994696	0.565488596	0.604749749	2.57E-09	6.88E-05	EIF4G2	Eukaryotic translation initiation factor 4 gamma [Daphnia magna]	Genetic Information Processing;Human Diseases	Translation;Cardiovascular diseases	ko03013//RNA transport;ko05416//Viral myocarditis	K03260;K03260	-	-	-
6	ncbi_113803568	Ptp4a1	4.33864128	1.91270433	1.181629433	2.58E-09	6.92E-05	Ptp4a1	PREDICTED: protein tyrosine phosphatase type IVA 1 [Orussus abietinus]	-	-	-	-	-	GO:0004721//phosphoprotein phosphatase activity	GO:0006796//phosphate-containing compound metabolic process
6	ncbi_113820218	pepA	2.460926787	1.590436294	0.629779152	2.97E-09	7.96E-05	pepA	Aminopeptidase W07G4.4 [Daphnia magna]	Metabolism;Metabolism	Global and overview maps;Metabolism of other amino acids	ko01100//Metabolic pathways;ko00480//Glutathione metabolism	K01255;K01255	GO:0005622//intracellular	GO:0008238//exopeptidase activity	GO:0019538//protein metabolic process
6	ncbi_113811220	RAC1	6.456441628	4.030046317	0.679942844	3.58E-09	9.57E-05	RAC1	Ras-related C3 botulinum toxin substrate 1 [Fenneropenaeus chinensis]	Human Diseases;Cellular Processes;Human Diseases;Cellular Processes;Environmental Information Processing;Cellular Processes;Cellular Processes;Environmental Information Processing;Human Diseases;Environmental Information Processing;Cellular Processes;Human Diseases;Human Diseases;Human Diseases;Human Diseases;Environmental Information Processing;Organismal Systems;Environmental Information Proces…	Cancers;Cellular community - eukaryotes;Cancers;Transport and catabolism;Signal transduction;Cell motility;Cellular community - eukaryotes;Signal transduction;Cancers;Signal transduction;Cellular community - eukaryotes;Cardiovascular diseases;Infectious diseases;Infectious diseases;Infectious diseases;Signal transduction;Digestive system;Signal transduction;Cancers;Cardiovascular diseases;Signal …	ko05200//Pathways in cancer;ko04510//Focal adhesion;ko05205//Proteoglycans in cancer;ko04145//Phagosome;ko04151//PI3K-Akt signaling pathway;ko04810//Regulation of actin cytoskeleton;ko04530//Tight junction;ko04015//Rap1 signaling pathway;ko05231//Choline metabolism in cancer;ko04013//MAPK signaling pathway - fly;ko04520//Adherens junction;ko05418//Fluid shear stress and atherosclerosis;ko05131//S…	K04392;K04392;K04392;K04392;K04392;K04392;K04392;K04392;K04392;K04392;K04392;K04392;K04392;K04392;K04392;K04392;K04392;K04392;K04392;K04392;K04392;K04392;K04392;K04392;K04392;K04392;K04392;K04392;K04392;K04392;K04392;K04392;K04392;K04392;K04392;K04392;K04392;K04392;K04392;K04392;K04392;K04392;K04392	-	-	-
6	ncbi_113818275	ncbi_113818275	2.974403713	2.31321285	0.362702455	3.68E-09	9.86E-05	--	NDUFA13 [Litopenaeus vannamei]	Metabolism;Organismal Systems;Human Diseases;Human Diseases;Human Diseases;Human Diseases;Metabolism;Organismal Systems	Global and overview maps;Environmental adaptation;Neurodegenerative diseases;Neurodegenerative diseases;Endocrine and metabolic diseases;Neurodegenerative diseases;Energy metabolism;Nervous system	ko01100//Metabolic pathways;ko04714//Thermogenesis;ko05016//Huntington disease;ko05010//Alzheimer disease;ko04932//Non-alcoholic fatty liver disease (NAFLD);ko05012//Parkinson disease;ko00190//Oxidative phosphorylation;ko04723//Retrograde endocannabinoid signaling	K11353;K11353;K11353;K11353;K11353;K11353;K11353;K11353	-	-	-
6	ncbi_113827725	TRAPPC2	2.504710065	0.611394793	2.034467442	3.85E-09	0.000102962	TRAPPC2	PREDICTED: trafficking protein particle complex subunit 2-like [Hyalella azteca]	-	-	-	-	-	-	GO:0016482//cytoplasmic transport
6	ncbi_113807387	Sirt2	0.881806166	0.523999877	0.750895093	4.76E-09	0.000127544	Sirt2	NAD-dependent deacetylase sirtuin-2 [Zootermopsis nevadensis]	-	-	-	-	-	GO:0000166//nucleotide binding;GO:0043167//ion binding	-
6	ncbi_113803611	SAFB2	1.094444962	0.659285092	0.731225041	5.10E-09	0.000136546	SAFB2	PREDICTED: SAFB-like transcription modulator isoform X1 [Musca domestica]	-	-	-	-	-	-	-
6	ncbi_113824023	ncbi_113824023	0.983739994	0.627166666	0.649428174	5.45E-09	0.000145891	--	PREDICTED: integral membrane protein 2A [Tribolium castaneum]	-	-	-	-	-	-	-
6	ncbi_113818185	ZNHIT1	1.385085912	0.860103251	0.6873937	6.32E-09	0.000169126	ZNHIT1	PREDICTED: zinc finger HIT domain-containing protein 1-like isoform X2 [Hyalella azteca]	-	-	-	-	-	-	-
6	ncbi_113822287	Luc7l3	0.877801121	0.5424429	0.694422832	6.67E-09	0.000178708	Luc7l3	PREDICTED: luc7-like protein 3 isoform X2 [Hyalella azteca]	-	-	-	-	-	-	-
6	ncbi_113826864	ANXA11	2.305623347	0.703916477	1.711680689	7.41E-09	0.000198378	ANXA11	PREDICTED: annexin B9-like isoform X1 [Limulus polyphemus]	-	-	-	-	-	-	-
6	ncbi_113808479	fax	2.855627969	0.920560648	1.633223361	8.61E-09	0.000230478	fax	Ganglioside-induced differentiation associated protein [Daphnia magna]	-	-	-	-	-	-	-
6	ncbi_113811521	prkrip1	1.197286722	0.683920635	0.807867861	9.97E-09	0.000266989	prkrip1	PREDICTED: PRKR-interacting protein 1 homolog [Hyalella azteca]	-	-	-	-	-	-	-
6	ncbi_113814392	TfIIFbeta	0.869217518	0.489097062	0.82959645	1.16E-08	0.000311314	TfIIFbeta	PREDICTED: general transcription factor IIF subunit 2 [Nicrophorus vespilloides]	Genetic Information Processing	Transcription	ko03022//Basal transcription factors	K03139	-	-	-
6	ncbi_113802382	pit	0.919570719	0.579287553	0.666680861	1.18E-08	0.000317037	pit	ATP-dependent RNA Helicase pitchoune [Daphnia magna]	-	-	-	-	-	-	-
6	ncbi_113809924	ncbi_113809924	2.063125175	1.349442974	0.612467345	1.46E-08	0.000390697	--	-	-	-	-	-	-	-	-
6	ncbi_113820651	SRSF1	1.451021867	0.938533558	0.628589025	1.77E-08	0.000474798	SRSF1	TPA_inf: alternative splicing factor ASF/SF2 [Amblyomma variegatum]	Genetic Information Processing;Human Diseases;Organismal Systems	Transcription;Infectious diseases;Immune system	ko03040//Spliceosome;ko05168//Herpes simplex infection;ko04657//IL-17 signaling pathway	K12890;K12890;K12890	-	GO:0097159//organic cyclic compound binding	-
6	ncbi_113823576	ced-3	0.925789876	0.60037471	0.62482158	2.03E-08	0.000544068	ced-3	PREDICTED: cell death protein 3-like [Limulus polyphemus]	Cellular Processes;Cellular Processes	Cell growth and death;Cell growth and death	ko04214//Apoptosis - fly;ko04215//Apoptosis - multiple species	K20009;K20009	-	-	-
6	ncbi_113806936	mep-1	1.31650587	0.773557824	0.767132911	2.05E-08	0.000548407	mep-1	PREDICTED: MOG interacting and ectopic P-granules protein 1 isoform X4 [Halyomorpha halys]	-	-	-	-	-	-	-
6	ncbi_113801962	NUDC	1.595259359	0.925187843	0.785972784	2.28E-08	0.000609736	NUDC	PREDICTED: nuclear migration protein nudC [Macaca fascicularis]	-	-	-	-	-	-	-
6	ncbi_113809592	ilf2	1.166192705	0.734610329	0.666755116	2.43E-08	0.00065188	ilf2	interleukin enhancer binding factor [Eriocheir sinensis]	-	-	-	-	-	GO:0003824//catalytic activity;GO:0032550//purine ribonucleoside binding	GO:0002376//immune system process
6	ncbi_113829189	RPE	5.527807426	3.427794791	0.689426614	2.61E-08	0.000700115	RPE	PREDICTED: ribulose-phosphate 3-epimerase [Crassostrea gigas]	Metabolism;Metabolism;Metabolism;Metabolism;Metabolism	Global and overview maps;Global and overview maps;Global and overview maps;Carbohydrate metabolism;Carbohydrate metabolism	ko01100//Metabolic pathways;ko01200//Carbon metabolism;ko01230//Biosynthesis of amino acids;ko00040//Pentose and glucuronate interconversions;ko00030//Pentose phosphate pathway	K01783;K01783;K01783;K01783;K01783	-	GO:0016857//racemase and epimerase activity, acting on carbohydrates and derivatives;GO:0043169//cation binding	GO:0006739//NADP metabolic process
6	ncbi_113801961	Vps28	0.750488213	0.452216168	0.730816841	2.94E-08	0.000787775	Vps28	PREDICTED: vacuolar protein sorting-associated protein 28 homolog [Hyalella azteca]	Cellular Processes	Transport and catabolism	ko04144//Endocytosis	K12184	-	-	-
6	ncbi_113816618	Ola1	4.015973681	1.892725459	1.085284652	3.61E-08	0.000965544	Ola1	PREDICTED: obg-like ATPase 1 isoform X1 [Hyalella azteca]	-	-	-	-	-	GO:0016787//hydrolase activity;GO:0032550//purine ribonucleoside binding;GO:0043021//ribonucleoprotein complex binding	-
6	ncbi_113830344	ncbi_113830344	1.522308793	0.954707383	0.67313051	3.75E-08	0.001004962	--	-	-	-	-	-	-	-	-
6	ncbi_113813926	tdrd7a	0.831932921	0.498033277	0.740225066	4.56E-08	0.001220403	tdrd7a	PREDICTED: tudor domain-containing protein 7-like isoform X2 [Hyalella azteca]	-	-	-	-	-	-	-
6	ncbi_113803340	MKL2	1.03414695	0.606882543	0.768951976	4.73E-08	0.001265842	MKL2	PREDICTED: MKL/myocardin-like protein 1 isoform X3 [Polistes canadensis]	-	-	-	-	-	-	-
6	ncbi_113800045	ncbi_113800045	5.752313822	3.219831379	0.837157248	6.72E-08	0.001798254	--	-	-	-	-	-	-	-	-
6	ncbi_113803691	14-3-3zeta	1.405368579	0.814776355	0.78647253	8.50E-08	0.002276576	14-3-3zeta	14-3-3 [Marsupenaeus japonicus]	Environmental Information Processing;Environmental Information Processing;Environmental Information Processing;Human Diseases;Environmental Information Processing;Human Diseases;Human Diseases;Cellular Processes;Organismal Systems;Cellular Processes;Human Diseases	Signal transduction;Signal transduction;Signal transduction;Infectious diseases;Signal transduction;Cancers;Infectious diseases;Cell growth and death;Aging;Cell growth and death;Infectious diseases	ko04151//PI3K-Akt signaling pathway;ko04390//Hippo signaling pathway;ko04013//MAPK signaling pathway - fly;ko05130//Pathogenic Escherichia coli infection;ko04391//Hippo signaling pathway -fly;ko05203//Viral carcinogenesis;ko05169//Epstein-Barr virus infection;ko04110//Cell cycle;ko04212//Longevity regulating pathway - worm;ko04114//Oocyte meiosis;ko05161//Hepatitis B	K16197;K16197;K16197;K16197;K16197;K16197;K16197;K16197;K16197;K16197;K16197	-	-	-
6	ncbi_113817901	SLC6A9	1.27117173	0.771088219	0.721191115	1.01E-07	0.002696527	SLC6A9	PREDICTED: sodium- and chloride-dependent glycine transporter 1-like [Hyalella azteca]	-	-	-	-	-	-	GO:0006810//transport
6	ncbi_113803758	Iscu	1.107820011	0.624957778	0.825892875	1.26E-07	0.003366705	Iscu	PREDICTED: iron-sulfur cluster assembly enzyme ISCU, mitochondrial-like [Hyalella azteca]	-	-	-	-	-	-	-
6	ncbi_113822392	Ppp1r12a	1.926938176	0.429328981	2.166154816	1.32E-07	0.003537635	Ppp1r12a	PREDICTED: protein phosphatase 1 regulatory subunit 12A isoform X1 [Microplitis demolitor]	Cellular Processes;Human Diseases;Cellular Processes;Organismal Systems;Organismal Systems;Environmental Information Processing;Environmental Information Processing;Organismal Systems	Cellular community - eukaryotes;Cancers;Cell motility;Immune system;Endocrine system;Signal transduction;Signal transduction;Circulatory system	ko04510//Focal adhesion;ko05205//Proteoglycans in cancer;ko04810//Regulation of actin cytoskeleton;ko04611//Platelet activation;ko04921//Oxytocin signaling pathway;ko04022//cGMP - PKG signaling pathway;ko04024//cAMP signaling pathway;ko04270//Vascular smooth muscle contraction	K06270;K06270;K06270;K06270;K06270;K06270;K06270;K06270	-	-	-
6	ncbi_113823180	ncbi_113823180	2.850589569	2.058334774	0.469782688	1.38E-07	0.003695419	--	-	-	-	-	-	-	-	-
6	ncbi_113814021	Chmp6	1.108242896	0.646619581	0.777285014	1.46E-07	0.003908727	Chmp6	PREDICTED: charged multivesicular body protein 6 [Ceratina calcarata]	Cellular Processes;Cellular Processes	Transport and catabolism;Cell growth and death	ko04144//Endocytosis;ko04217//Necroptosis	K12195;K12195	-	-	-
6	ncbi_113813581	Hmg20a	3.131583088	0.956954379	1.710370103	1.49E-07	0.003990263	Hmg20a	PREDICTED: high mobility group protein 20A isoform X2 [Takifugu rubripes]	-	-	-	-	-	-	-
6	ncbi_113829534	MAP2K1	1.510059547	0.868759036	0.797577458	1.76E-07	0.004700832	MAP2K1	mitogen-activated protein kinase kinase [Fenneropenaeus chinensis]	Human Diseases;Human Diseases;Cellular Processes;Human Diseases;Environmental Information Processing;Human Diseases;Cellular Processes;Organismal Systems;Cellular Processes;Environmental Information Processing;Human Diseases;Environmental Information Processing;Human Diseases;Organismal Systems;Environmental Information Processing;Human Diseases;Environmental Information Processing;Human Diseases…	Cancers;Infectious diseases;Cellular community - eukaryotes;Cancers;Signal transduction;Cancers;Cell motility;Endocrine system;Cell growth and death;Signal transduction;Cancers;Signal transduction;Infectious diseases;Endocrine system;Signal transduction;Cancers;Signal transduction;Substance dependence;Signal transduction;Signal transduction;Signal transduction;Transport and catabolism;Endocrine a…	ko05200//Pathways in cancer;ko05165//Human papillomavirus infection;ko04510//Focal adhesion;ko05205//Proteoglycans in cancer;ko04151//PI3K-Akt signaling pathway;ko05225//Hepatocellular carcinoma;ko04810//Regulation of actin cytoskeleton;ko04919//Thyroid hormone signaling pathway;ko04210//Apoptosis;ko04015//Rap1 signaling pathway;ko05231//Choline metabolism in cancer;ko04013//MAPK signaling pathwa…	K04368;K04368;K04368;K04368;K04368;K04368;K04368;K04368;K04368;K04368;K04368;K04368;K04368;K04368;K04368;K04368;K04368;K04368;K04368;K04368;K04368;K04368;K04368;K04368;K04368;K04368;K04368;K04368;K04368;K04368;K04368;K04368;K04368;K04368;K04368;K04368;K04368;K04368;K04368;K04368;K04368;K04368;K04368;K04368;K04368;K04368;K04368;K04368;K04368;K04368;K04368;K04368;K04368;K04368;K04368;K04368;K04368;…	-	GO:0004672//protein kinase activity;GO:0032550//purine ribonucleoside binding	GO:0006464//cellular protein modification process;GO:0006796//phosphate-containing compound metabolic process
6	ncbi_113811194	ncbi_113811194	5.276074246	2.56358289	1.04130332	1.88E-07	0.005029603	--	-	-	-	-	-	-	-	-
6	ncbi_113809608	ncbi_113809608	0.9614701	0.624055456	0.623567755	2.24E-07	0.006008503	--	PREDICTED: mucin-17-like [Hyalella azteca]	-	-	-	-	-	-	-
6	ncbi_113816012	TOP1	2.424390524	1.662783878	0.544021444	2.26E-07	0.006042923	TOP1	PREDICTED: DNA topoisomerase I, mitochondrial-like isoform X3 [Hyalella azteca]	-	-	-	-	-	-	-
6	ncbi_113812699	KLHDC3	1.12685779	0.599310443	0.910930041	2.47E-07	0.006622008	KLHDC3	Kelch domain-containing protein 3 [Zootermopsis nevadensis]	-	-	-	-	-	-	-
6	ncbi_113808600	MYCBP	2.624005391	1.917017493	0.452907182	2.48E-07	0.006641699	MYCBP	PREDICTED: C-Myc-binding protein-like [Octopus bimaculoides]	-	-	-	-	-	-	-
6	ncbi_113806630	MBD4	2.18567493	1.559740294	0.486773017	2.79E-07	0.007484268	MBD4	PREDICTED: methyl-CpG-binding domain protein 4-like [Hyalella azteca]	Genetic Information Processing	Replication and repair	ko03410//Base excision repair	K10801	-	-	GO:0006281//DNA repair
6	ncbi_113812470	SdhB	0.914757812	0.490736762	0.898440482	2.91E-07	0.007789963	SdhB	PREDICTED: succinate dehydrogenase [ubiquinone] iron-sulfur subunit, mitochondrial-like [Hyalella azteca]	Metabolism;Organismal Systems;Human Diseases;Metabolism;Human Diseases;Human Diseases;Human Diseases;Metabolism;Metabolism	Global and overview maps;Environmental adaptation;Neurodegenerative diseases;Global and overview maps;Neurodegenerative diseases;Endocrine and metabolic diseases;Neurodegenerative diseases;Energy metabolism;Carbohydrate metabolism	ko01100//Metabolic pathways;ko04714//Thermogenesis;ko05016//Huntington disease;ko01200//Carbon metabolism;ko05010//Alzheimer disease;ko04932//Non-alcoholic fatty liver disease (NAFLD);ko05012//Parkinson disease;ko00190//Oxidative phosphorylation;ko00020//Citrate cycle (TCA cycle)	K00235;K00235;K00235;K00235;K00235;K00235;K00235;K00235;K00235	-	-	-
6	ncbi_113812629	TAF9	1.274076323	0.726467187	0.810482164	3.17E-07	0.008485867	TAF9	PREDICTED: transcription initiation factor TFIID subunit 9 [Cephus cinctus]	Human Diseases;Genetic Information Processing	Infectious diseases;Transcription	ko05168//Herpes simplex infection;ko03022//Basal transcription factors	K03133;K03133	-	-	-
6	ncbi_5333216	ND2	1.96061917	1.251327085	0.647850389	3.63E-07	0.009720034	ND2	-	-	-	-	-	-	-	-
6	ncbi_113804573	rbm22	0.961584914	0.515895792	0.898334584	3.89E-07	0.010412022	rbm22	PREDICTED: pre-mRNA-splicing factor RBM22-like [Hyalella azteca]	Genetic Information Processing	Transcription	ko03040//Spliceosome	K12872	GO:0005681//spliceosomal complex	GO:0003723//RNA binding;GO:0043169//cation binding	GO:0000398//mRNA splicing, via spliceosome;GO:0010628//positive regulation of gene expression;GO:0044707//single-multicellular organism process;GO:0050794//regulation of cellular process
6	ncbi_113808974	ncbi_113808974	1.046435353	0.555048143	0.914798371	4.98E-07	0.013348178	--	PREDICTED: UPF0184 protein AAEL002161-like [Nicrophorus vespilloides]	-	-	-	-	-	-	-
6	ncbi_113809062	ETFB	1.878160495	1.244576778	0.593665118	5.42E-07	0.014506356	ETFB	electron transfer flavoprotein subunit beta [Scylla paramamosain]	-	-	-	-	GO:0031988//membrane-bounded vesicle;GO:0044429//mitochondrial part	-	GO:0022900//electron transport chain
6	ncbi_113820410	MDH1	1.71814461	0.985421888	0.802038046	5.67E-07	0.01517689	MDH1	PREDICTED: malate dehydrogenase, cytoplasmic-like [Hyalella azteca]	Metabolism;Metabolism;Metabolism;Metabolism;Metabolism;Metabolism;Organismal Systems	Global and overview maps;Global and overview maps;Carbohydrate metabolism;Amino acid metabolism;Carbohydrate metabolism;Carbohydrate metabolism;Excretory system	ko01100//Metabolic pathways;ko01200//Carbon metabolism;ko00020//Citrate cycle (TCA cycle);ko00270//Cysteine and methionine metabolism;ko00620//Pyruvate metabolism;ko00630//Glyoxylate and dicarboxylate metabolism;ko04964//Proximal tubule bicarbonate reclamation	K00025;K00025;K00025;K00025;K00025;K00025;K00025	GO:0005815//microtubule organizing center;GO:0031988//membrane-bounded vesicle;GO:0043231//intracellular membrane-bounded organelle;GO:0044421//extracellular region part;GO:0044444//cytoplasmic part	GO:0000166//nucleotide binding;GO:0016615//malate dehydrogenase activity;GO:0016616//oxidoreductase activity, acting on the CH-OH group of donors, NAD or NADP as acceptor	GO:0006006//glucose metabolic process;GO:0006101//citrate metabolic process;GO:0010506//regulation of autophagy;GO:0019674//NAD metabolic process;GO:0043648//dicarboxylic acid metabolic process;GO:0051704//multi-organism process
6	ncbi_113823266	MICALL2	1.634625855	0.953253746	0.778028259	5.95E-07	0.015928775	MICALL2	PREDICTED: MICAL-like protein 1 [Tribolium castaneum]	-	-	-	-	-	-	-
6	ncbi_113826348	ncbi_113826348	0.905247558	0.493832813	0.874289681	6.03E-07	0.016139632	--	Protein HEXIM [Zootermopsis nevadensis]	-	-	-	-	-	-	-
6	ncbi_113805265	lsm14a	3.031879687	0.948310222	1.676781512	7.16E-07	0.019165251	lsm14a	PREDICTED: protein LSM14 homolog B-like isoform X4 [Limulus polyphemus]	-	-	-	-	-	-	-
6	ncbi_113826653	ncbi_113826653	1.10325676	0.60683155	0.862400588	9.73E-07	0.026045442	--	PREDICTED: nuclear-interacting partner of ALK-like [Lingula anatina]	-	-	-	-	-	-	-
6	ncbi_113830350	Prpf18	0.999676752	0.498679963	1.003347436	9.80E-07	0.026238823	Prpf18	PREDICTED: pre-mRNA-splicing factor 18-like [Hyalella azteca]	Genetic Information Processing	Transcription	ko03040//Spliceosome	K12817	-	-	-
6	ncbi_113830059	AGAP009204	7.086327981	5.376816924	0.39828589	1.15E-06	0.030787519	AGAP009204	PREDICTED: eukaryotic translation initiation factor 3 subunit H-like [Hyalella azteca]	Genetic Information Processing;Human Diseases	Translation;Infectious diseases	ko03013//RNA transport;ko05162//Measles	K03247;K03247	-	-	-
6	ncbi_113819094	Cdc37	1.499508349	0.841709786	0.83309476	1.29E-06	0.034583094	Cdc37	PREDICTED: hsp90 co-chaperone Cdc37 [Anoplophora glabripennis]	Environmental Information Processing	Signal transduction	ko04151//PI3K-Akt signaling pathway	K09554	-	-	GO:0044763//single-organism cellular process
6	ncbi_113821439	FTH	1.092334825	0.555980608	0.974308673	1.41E-06	0.037720094	FTH	ferritin [Marsupenaeus japonicus]	Cellular Processes;Organismal Systems;Cellular Processes	Cell growth and death;Digestive system;Cell growth and death	ko04217//Necroptosis;ko04978//Mineral absorption;ko04216//Ferroptosis	K00522;K00522;K00522	-	-	-
6	ncbi_113815498	RAB7A	1.76771894	0.970907854	0.864482624	2.09E-06	0.055987449	RAB7A	WSSV receptor Rab7, partial [Penaeus monodon]	Cellular Processes;Cellular Processes;Human Diseases;Cellular Processes;Human Diseases;Human Diseases;Cellular Processes	Transport and catabolism;Transport and catabolism;Infectious diseases;Transport and catabolism;Infectious diseases;Infectious diseases;Transport and catabolism	ko04145//Phagosome;ko04144//Endocytosis;ko05132//Salmonella infection;ko04140//Autophagy - animal;ko05152//Tuberculosis;ko05146//Amoebiasis;ko04137//Mitophagy - animal	K07897;K07897;K07897;K07897;K07897;K07897;K07897	-	GO:0032550//purine ribonucleoside binding	GO:0008104//protein localization;GO:0035556//intracellular signal transduction
6	ncbi_113825117	VPS37B	0.975568923	0.509195624	0.93802378	2.21E-06	0.059152463	VPS37B	PREDICTED: vacuolar protein sorting-associated protein 37B-like [Hyalella azteca]	Cellular Processes	Transport and catabolism	ko04144//Endocytosis	K12185	-	-	-
6	ncbi_113805238	Drice	4.098970039	2.290919324	0.839334791	3.42E-06	0.091449509	Drice	CAP-3 [Litopenaeus vannamei]	Human Diseases;Cellular Processes;Human Diseases;Cellular Processes;Human Diseases;Environmental Information Processing;Cellular Processes;Human Diseases;Human Diseases	Cancers;Cell growth and death;Neurodegenerative diseases;Cell growth and death;Endocrine and metabolic diseases;Signal transduction;Cell growth and death;Infectious diseases;Infectious diseases	ko05200//Pathways in cancer;ko04210//Apoptosis;ko05010//Alzheimer disease;ko04214//Apoptosis - fly;ko04932//Non-alcoholic fatty liver disease (NAFLD);ko04668//TNF signaling pathway;ko04215//Apoptosis - multiple species;ko05134//Legionellosis;ko05133//Pertussis	K04397;K04397;K04397;K04397;K04397;K04397;K04397;K04397;K04397	-	-	-
6	ncbi_113815243	pelo	3.515390544	2.34638237	0.583246838	3.45E-06	0.092450714	pelo	PREDICTED: protein pelota [Anoplophora glabripennis]	Genetic Information Processing	Translation	ko03015//mRNA surveillance pathway	K06965	-	-	GO:0000956//nuclear-transcribed mRNA catabolic process
6	ncbi_113803333	Idh3B	1.802050621	1.018394796	0.823342586	4.19E-06	0.112109713	Idh3B	PREDICTED: probable isocitrate dehydrogenase [NAD] subunit beta, mitochondrial isoform X3 [Hyalella azteca]	Metabolism;Metabolism;Metabolism;Metabolism;Metabolism	Global and overview maps;Global and overview maps;Global and overview maps;Carbohydrate metabolism;Global and overview maps	ko01100//Metabolic pathways;ko01200//Carbon metabolism;ko01230//Biosynthesis of amino acids;ko00020//Citrate cycle (TCA cycle);ko01210//2-Oxocarboxylic acid metabolism	K00030;K00030;K00030;K00030;K00030	-	-	-
6	ncbi_113807226	Saraf	2.161754672	1.341062921	0.688825879	4.78E-06	0.128130004	Saraf	Store-operated calcium entry-associated regulatory factor [Daphnia magna]	-	-	-	-	GO:0016020//membrane	-	GO:0006810//transport
6	ncbi_113820304	ubxn1	2.097454773	1.074890686	0.964449754	5.08E-06	0.136124991	ubxn1	PREDICTED: UBX domain-containing protein 1 [Fopius arisanus]	-	-	-	-	-	-	-
6	ncbi_113816372	dda1	1.764787722	0.921108885	0.938051045	5.51E-06	0.14743356	dda1	PREDICTED: DET1- and DDB1-associated protein 1 [Athalia rosae]	-	-	-	-	-	-	-
6	ncbi_113830615	CHP1	1.004103807	0.523931883	0.938457264	6.22E-06	0.166682626	CHP1	calcineurin B-like protein 1 [Gecarcinus lateralis]	-	-	-	-	-	-	-
6	ncbi_113804131	G3BP2	2.235123674	1.450717283	0.623588268	6.46E-06	0.173069266	G3BP2	PREDICTED: ras GTPase-activating protein-binding protein 2 [Tribolium castaneum]	-	-	-	-	-	-	-
6	ncbi_113801963	NCBP3	1.714540897	0.956454437	0.842054169	7.35E-06	0.196717717	NCBP3	PREDICTED: nuclear cap-binding protein subunit 3-like [Neodiprion lecontei]	-	-	-	-	-	-	-
6	ncbi_113814918	GCR1	4.116605459	1.817742961	1.179306977	7.58E-06	0.203035444	GCR1	serotonin receptor [Metapenaeus ensis]	-	-	-	-	-	GO:0004871//signal transducer activity	GO:0009987//cellular process
6	ncbi_113822328	Bm1_04115	3.566646989	1.70599464	1.063955318	1.15E-05	0.307043967	Bm1_04115	Short coiled-coil protein-like protein [Zootermopsis nevadensis]	-	-	-	-	-	-	-
6	ncbi_113829821	ncbi_113829821	4.151820076	2.357025938	0.816776289	1.16E-05	0.309948477	--	PREDICTED: mastermind-like protein 2 [Aplysia californica]	-	-	-	-	-	-	-
6	ncbi_113813238	G-s-alpha-60A	2.192706997	1.293452428	0.76148605	1.41E-05	0.377893479	G-s-alpha-60A	G protein s alpha subunit [Litopenaeus vannamei]	Human Diseases;Organismal Systems;Human Diseases;Environmental Information Processing;Human Diseases;Organismal Systems;Organismal Systems;Organismal Systems;Human Diseases;Organismal Systems;Environmental Information Processing;Human Diseases;Human Diseases;Organismal Systems;Environmental Information Processing;Environmental Information Processing;Organismal Systems;Human Diseases;Organismal Sy…	Cancers;Environmental adaptation;Infectious diseases;Signal transduction;Cardiovascular diseases;Immune system;Endocrine system;Digestive system;Substance dependence;Circulatory system;Signal transduction;Infectious diseases;Endocrine and metabolic diseases;Digestive system;Signal transduction;Signal transduction;Endocrine system;Infectious diseases;Circulatory system;Nervous system;Infectious di…	ko05200//Pathways in cancer;ko04714//Thermogenesis;ko05165//Human papillomavirus infection;ko04015//Rap1 signaling pathway;ko05414//Dilated cardiomyopathy (DCM);ko04611//Platelet activation;ko04921//Oxytocin signaling pathway;ko04972//Pancreatic secretion;ko05034//Alcoholism;ko04261//Adrenergic signaling in cardiomyocytes;ko04024//cAMP signaling pathway;ko05110//Vibrio cholerae infection;ko04934/…	K04632;K04632;K04632;K04632;K04632;K04632;K04632;K04632;K04632;K04632;K04632;K04632;K04632;K04632;K04632;K04632;K04632;K04632;K04632;K04632;K04632;K04632;K04632;K04632;K04632;K04632;K04632;K04632;K04632;K04632;K04632;K04632;K04632;K04632;K04632;K04632;K04632;K04632;K04632;K04632;K04632;K04632;K04632;K04632;K04632;K04632;K04632;K04632	-	GO:0017076//purine nucleotide binding;GO:0017111//nucleoside-triphosphatase activity;GO:0032403//protein complex binding;GO:0032550//purine ribonucleoside binding;GO:0060089//molecular transducer activity	GO:0007166//cell surface receptor signaling pathway
6	ncbi_113799956	Cblb	2.010959925	0.572092661	1.81356359	1.41E-05	0.378207727	Cblb	PREDICTED: E3 ubiquitin-protein ligase CBL-B-like isoform X1 [Hyalella azteca]	Human Diseases;Human Diseases;Cellular Processes;Genetic Information Processing;Human Diseases;Organismal Systems;Environmental Information Processing;Human Diseases	Cancers;Cancers;Transport and catabolism;Folding, sorting and degradation;Infectious diseases;Endocrine system;Signal transduction;Cancers	ko05200//Pathways in cancer;ko05205//Proteoglycans in cancer;ko04144//Endocytosis;ko04120//Ubiquitin mediated proteolysis;ko05100//Bacterial invasion of epithelial cells;ko04910//Insulin signaling pathway;ko04012//ErbB signaling pathway;ko05220//Chronic myeloid leukemia	K04707;K04707;K04707;K04707;K04707;K04707;K04707;K04707	GO:0043231//intracellular membrane-bounded organelle	GO:0019787//ubiquitin-like protein transferase activity;GO:0046914//transition metal ion binding;GO:0060089//molecular transducer activity	GO:0007165//signal transduction;GO:0032446//protein modification by small protein conjugation
6	ncbi_113807539	ubi	2.86872504	2.166315431	0.405166371	1.44E-05	0.385015175	ubi	PREDICTED: polyubiquitin-B-like [Leptonychotes weddellii]	Organismal Systems	Endocrine system	ko03320//PPAR signaling pathway	K08770	-	-	-
6	ncbi_113808115	ncbi_113808115	1.124665843	0.600521704	0.905208121	1.59E-05	0.425915724	--	AAEL005369-PB [Aedes aegypti]	-	-	-	-	-	-	-
6	ncbi_113811895	MED10	2.634344128	0.931445932	1.499899888	1.74E-05	0.465429688	MED10	PREDICTED: mediator of RNA polymerase II transcription subunit 10-like [Hyalella azteca]	-	-	-	-	GO:0043234//protein complex	-	GO:0006355//regulation of transcription, DNA-templated
6	ncbi_113819147	Vps4b	4.049374872	2.0981688	0.948568458	1.76E-05	0.470686021	Vps4b	PREDICTED: vacuolar protein sorting-associated protein 4A-like [Hyalella azteca]	Cellular Processes;Cellular Processes	Transport and catabolism;Cell growth and death	ko04144//Endocytosis;ko04217//Necroptosis	K12196;K12196	-	-	-
6	ncbi_113826211	eif3k	2.232445031	1.418769759	0.653984168	1.79E-05	0.479114938	eif3k	eukaryotic translation initiation factor 3 subunit 12 [Procambarus clarkii]	-	-	-	-	GO:0043234//protein complex;GO:0070993//translation preinitiation complex	GO:0008135//translation factor activity, RNA binding;GO:0043021//ribonucleoprotein complex binding	GO:0006417//regulation of translation
6	ncbi_113822211	dom	2.640846659	1.848658112	0.514522094	2.26E-05	0.604021248	dom	PREDICTED: helicase domino isoform X3 [Orussus abietinus]	-	-	-	-	-	-	-
6	ncbi_113805266	CYC1	2.793218175	2.052368417	0.444638536	2.52E-05	0.674856809	CYC1	Cytochrome c1 [Daphnia magna]	Metabolism;Organismal Systems;Human Diseases;Human Diseases;Human Diseases;Human Diseases;Metabolism;Organismal Systems	Global and overview maps;Environmental adaptation;Neurodegenerative diseases;Neurodegenerative diseases;Endocrine and metabolic diseases;Neurodegenerative diseases;Energy metabolism;Circulatory system	ko01100//Metabolic pathways;ko04714//Thermogenesis;ko05016//Huntington disease;ko05010//Alzheimer disease;ko04932//Non-alcoholic fatty liver disease (NAFLD);ko05012//Parkinson disease;ko00190//Oxidative phosphorylation;ko04260//Cardiac muscle contraction	K00413;K00413;K00413;K00413;K00413;K00413;K00413;K00413	-	GO:0046914//transition metal ion binding	-
6	ncbi_113807167	Ssrp	1.054208395	0.535128177	0.978203686	2.69E-05	0.720434809	Ssrp	PREDICTED: FACT complex subunit Ssrp1-like [Hyalella azteca]	-	-	-	-	-	-	-
6	ncbi_113806783	ncbi_113806783	1.175836418	0.588224385	0.99924887	2.71E-05	0.724998957	--	-	-	-	-	-	-	-	-
6	ncbi_113820864	Uqcrq	3.304171867	2.571513661	0.361670912	2.93E-05	0.785763333	Uqcrq	PREDICTED: cytochrome b-c1 complex subunit 8 [Amyelois transitella]	Metabolism;Organismal Systems;Human Diseases;Human Diseases;Human Diseases;Human Diseases;Metabolism;Organismal Systems	Global and overview maps;Environmental adaptation;Neurodegenerative diseases;Neurodegenerative diseases;Endocrine and metabolic diseases;Neurodegenerative diseases;Energy metabolism;Circulatory system	ko01100//Metabolic pathways;ko04714//Thermogenesis;ko05016//Huntington disease;ko05010//Alzheimer disease;ko04932//Non-alcoholic fatty liver disease (NAFLD);ko05012//Parkinson disease;ko00190//Oxidative phosphorylation;ko04260//Cardiac muscle contraction	K00418;K00418;K00418;K00418;K00418;K00418;K00418;K00418	-	-	GO:0044699//single-organism process
6	ncbi_113829090	eff	2.296858336	1.509691183	0.605408411	3.03E-05	0.810055062	eff	ubiquitin-conjugating enzyme H5b [Litopenaeus vannamei]	Genetic Information Processing;Environmental Information Processing;Genetic Information Processing;Human Diseases;Organismal Systems	Folding, sorting and degradation;Signal transduction;Folding, sorting and degradation;Infectious diseases;Immune system	ko04141//Protein processing in endoplasmic reticulum;ko04013//MAPK signaling pathway - fly;ko04120//Ubiquitin mediated proteolysis;ko05131//Shigellosis;ko04624//Toll and Imd signaling pathway	K06689;K06689;K06689;K06689;K06689	-	GO:0003824//catalytic activity	-
6	ncbi_113813010	ncbi_113813010	1.637830711	0.830835853	0.979150866	3.22E-05	0.862465633	--	PREDICTED: uncharacterized protein LOC108678870 [Hyalella azteca]	-	-	-	-	-	-	-
6	ncbi_113829491	PTEN	1.176099196	0.618407197	0.927380733	3.79E-05	1	PTEN	PREDICTED: phosphatidylinositol 3,4,5-trisphosphate 3-phosphatase and dual-specificity protein phosphatase PTEN isoform X3 [Apis cerana]	Metabolism;Human Diseases;Human Diseases;Cellular Processes;Environmental Information Processing;Human Diseases;Environmental Information Processing;Human Diseases;Cellular Processes;Environmental Information Processing;Human Diseases;Environmental Information Processing;Cellular Processes;Organismal Systems;Metabolism;Human Diseases;Human Diseases;Human Diseases;Environmental Information Process…	Global and overview maps;Cancers;Infectious diseases;Cellular community - eukaryotes;Signal transduction;Cancers;Signal transduction;Cancers;Transport and catabolism;Signal transduction;Cancers;Signal transduction;Cell growth and death;Aging;Carbohydrate metabolism;Cancers;Endocrine and metabolic diseases;Cancers;Signal transduction;Infectious diseases;Cancers;Drug resistance;Cancers;Cancers;Cell…	ko01100//Metabolic pathways;ko05200//Pathways in cancer;ko05165//Human papillomavirus infection;ko04510//Focal adhesion;ko04151//PI3K-Akt signaling pathway;ko05225//Hepatocellular carcinoma;ko04150//mTOR signaling pathway;ko05206//MicroRNAs in cancer;ko04140//Autophagy - animal;ko04071//Sphingolipid signaling pathway;ko05224//Breast cancer;ko04068//FoxO signaling pathway;ko04218//Cellular senesce…	K01110;K01110;K01110;K01110;K01110;K01110;K01110;K01110;K01110;K01110;K01110;K01110;K01110;K01110;K01110;K01110;K01110;K01110;K01110;K01110;K01110;K01110;K01110;K01110;K01110;K01110	-	-	GO:0016311//dephosphorylation
6	ncbi_113810822	mier1	1.032862044	0.502242924	1.040190333	4.05E-05	1	mier1	PREDICTED: mucin-5AC-like [Hyalella azteca]	-	-	-	-	-	-	-
6	ncbi_113824056	Herpud2	2.115873691	1.262912985	0.744498267	5.24E-05	1	Herpud2	PREDICTED: homocysteine-responsive endoplasmic reticulum-resident ubiquitin-like domain member 2 protein isoform X2 [Limulus polyphemus]	Genetic Information Processing	Folding, sorting and degradation	ko04141//Protein processing in endoplasmic reticulum	K14027	-	-	-
6	ncbi_113824259	RAB1A	2.276028413	1.262673024	0.850037474	6.00E-05	1	RAB1A	organellar Rab protein [Litopenaeus vannamei]	Human Diseases	Infectious diseases	ko05134//Legionellosis	K07874	-	-	-
6	ncbi_113803118	ncbi_113803118	2.851321647	2.145878997	0.410062066	6.60E-05	1	--	-	-	-	-	-	-	-	-
6	ncbi_113817810	sde2	1.091793951	0.508319902	1.102891988	7.04E-05	1	sde2	PREDICTED: protein SDE2 homolog [Hyalella azteca]	-	-	-	-	-	-	-
6	ncbi_113814402	csnk2b	7.72994764	5.997051897	0.366205184	7.82E-05	1	csnk2b	PREDICTED: casein kinase II subunit beta isoform X1 [Orussus abietinus]	Cellular Processes;Human Diseases;Environmental Information Processing;Human Diseases;Genetic Information Processing;Human Diseases;Environmental Information Processing;Cellular Processes	Cellular community - eukaryotes;Infectious diseases;Signal transduction;Infectious diseases;Translation;Infectious diseases;Signal transduction;Transport and catabolism	ko04520//Adherens junction;ko05169//Epstein-Barr virus infection;ko04310//Wnt signaling pathway;ko05168//Herpes simplex infection;ko03008//Ribosome biogenesis in eukaryotes;ko05162//Measles;ko04064//NF-kappa B signaling pathway;ko04137//Mitophagy - animal	K03115;K03115;K03115;K03115;K03115;K03115;K03115;K03115	-	GO:0019207//kinase regulator activity	GO:0001932//regulation of protein phosphorylation
6	ncbi_113805672	MBD2	1.039151399	0.489973569	1.084630032	8.72E-05	1	MBD2	Methyl-CpG-binding domain protein 2 [Zootermopsis nevadensis]	-	-	-	-	GO:0043231//intracellular membrane-bounded organelle	-	-
6	ncbi_113816020	Adat3	1.002399921	0.489573948	1.033859512	9.80E-05	1	Adat3	PREDICTED: probable inactive tRNA-specific adenosine deaminase-like protein 3 isoform X2 [Branchiostoma belcheri]	-	-	-	-	-	-	-
6	ncbi_113804936	SINHCAF	3.009496582	1.018158568	1.563559914	0.000116098	1	SINHCAF	PREDICTED: LOW QUALITY PROTEIN: protein FAM60A [Linepithema humile]	-	-	-	-	-	-	-
6	ncbi_113818101	AAEL005866	0.91797832	0.468043603	0.971817142	0.000123979	1	AAEL005866	Succinate dehydrogenase subunit 5, mitochondrial [Zootermopsis nevadensis]	-	-	-	-	-	-	-
6	ncbi_113800167	PIN1	3.22314604	2.334244692	0.465513755	0.000136743	1	PIN1	Peptidyl-prolyl cis-trans isomerase NIMA-interacting [Daphnia magna]	Organismal Systems	Immune system	ko04622//RIG-I-like receptor signaling pathway	K09578	-	GO:0016859//cis-trans isomerase activity	-
6	ncbi_113827853	Tao	1.012561131	0.477359225	1.084861766	0.000137616	1	Tao	PREDICTED: serine/threonine-protein kinase Tao [Musca domestica]	Environmental Information Processing	Signal transduction	ko04010//MAPK signaling pathway	K04429	-	-	-
6	ncbi_113818059	PRPF4B	1.251812074	0.61896561	1.016086837	0.000138422	1	PRPF4B	PREDICTED: serine/threonine-protein kinase PRP4 homolog [Hyalella azteca]	-	-	-	-	-	-	-
6	ncbi_113811256	ncbi_113811256	2.838734111	2.115543692	0.424219244	0.000152388	1	--	PREDICTED: protein CDV3 homolog [Orussus abietinus]	-	-	-	-	-	-	-
6	ncbi_113824931	Ccar1	1.3018637	0.679433231	0.938174725	0.000176074	1	Ccar1	PREDICTED: cell division cycle and apoptosis regulator protein 1-like isoform X1 [Solenopsis invicta]	-	-	-	-	-	-	-
6	ncbi_113805399	WBP2	3.162865213	1.21186179	1.384006904	0.000193925	1	WBP2	WW domain-binding protein 2 [Lepeophtheirus salmonis]	-	-	-	-	-	-	-
6	ncbi_113804525	smc3	3.531891738	1.5364549	1.200835702	0.00021484	1	smc3	PREDICTED: structural maintenance of chromosomes protein 3-like isoform X1 [Hyalella azteca]	Cellular Processes;Cellular Processes	Cell growth and death;Cell growth and death	ko04110//Cell cycle;ko04114//Oocyte meiosis	K06669;K06669	-	-	-
6	ncbi_113826845	Arhgdia	2.067727258	1.197669232	0.787816376	0.000219282	1	Arhgdia	PREDICTED: rho GDP-dissociation inhibitor 2-like isoform X1 [Hyalella azteca]	Organismal Systems;Organismal Systems	Nervous system;Excretory system	ko04722//Neurotrophin signaling pathway;ko04962//Vasopressin-regulated water reabsorption	K12462;K12462	-	-	-
6	ncbi_113803746	14-3-3zeta	2.500752161	1.563600602	0.67749004	0.000222036	1	14-3-3zeta	14-3-3 protein zeta [Papilio machaon]	Environmental Information Processing;Environmental Information Processing;Environmental Information Processing;Human Diseases;Environmental Information Processing;Human Diseases;Human Diseases;Cellular Processes;Organismal Systems;Cellular Processes;Human Diseases	Signal transduction;Signal transduction;Signal transduction;Infectious diseases;Signal transduction;Cancers;Infectious diseases;Cell growth and death;Aging;Cell growth and death;Infectious diseases	ko04151//PI3K-Akt signaling pathway;ko04390//Hippo signaling pathway;ko04013//MAPK signaling pathway - fly;ko05130//Pathogenic Escherichia coli infection;ko04391//Hippo signaling pathway -fly;ko05203//Viral carcinogenesis;ko05169//Epstein-Barr virus infection;ko04110//Cell cycle;ko04212//Longevity regulating pathway - worm;ko04114//Oocyte meiosis;ko05161//Hepatitis B	K16197;K16197;K16197;K16197;K16197;K16197;K16197;K16197;K16197;K16197;K16197	-	-	-
6	ncbi_113817497	Cir1	1.726384703	0.801418142	1.107126913	0.000237363	1	Cir1	PREDICTED: corepressor interacting with RBPJ 1 [Microplitis demolitor]	Environmental Information Processing	Signal transduction	ko04330//Notch signaling pathway	K06066	-	-	-
6	ncbi_113806735	PARVB	1.100563534	0.576860261	0.931948644	0.000311939	1	PARVB	Beta-parvin [Zootermopsis nevadensis]	Cellular Processes	Cellular community - eukaryotes	ko04510//Focal adhesion	K06275	-	-	-
6	ncbi_113814613	tws	1.176958829	0.675144787	0.801795024	0.000326348	1	tws	serine/threonine-protein phosphatase PP2A regulatory subunit B isoform [Penaeus monodon]	Human Diseases;Environmental Information Processing;Cellular Processes;Environmental Information Processing;Environmental Information Processing;Organismal Systems;Environmental Information Processing;Environmental Information Processing;Genetic Information Processing;Organismal Systems;Human Diseases;Human Diseases	Infectious diseases;Signal transduction;Cellular community - eukaryotes;Signal transduction;Signal transduction;Circulatory system;Signal transduction;Signal transduction;Translation;Nervous system;Infectious diseases;Infectious diseases	ko05165//Human papillomavirus infection;ko04151//PI3K-Akt signaling pathway;ko04530//Tight junction;ko04390//Hippo signaling pathway;ko04391//Hippo signaling pathway -fly;ko04261//Adrenergic signaling in cardiomyocytes;ko04071//Sphingolipid signaling pathway;ko04152//AMPK signaling pathway;ko03015//mRNA surveillance pathway;ko04728//Dopaminergic synapse;ko05160//Hepatitis C;ko05142//Chagas diseas…	K04354;K04354;K04354;K04354;K04354;K04354;K04354;K04354;K04354;K04354;K04354;K04354	-	GO:0019888//protein phosphatase regulator activity	GO:0019222//regulation of metabolic process;GO:0050794//regulation of cellular process
6	ncbi_113807597	ncbi_113807597	1.569141928	0.896372798	0.807805075	0.000394037	1	--	-	-	-	-	-	-	-	-
6	ncbi_113805527	lrrfip2	4.030531868	2.202212834	0.872016324	0.000400401	1	lrrfip2	leucine-rich repeat flightless-I-interacting protein 2D [Litopenaeus vannamei]	-	-	-	-	-	-	-
6	ncbi_113828196	Nop17l	1.025137408	0.482917437	1.085968839	0.000402535	1	Nop17l	PREDICTED: protein kintoun [Acromyrmex echinatior]	-	-	-	-	-	-	-
6	ncbi_113808376	NIPBL	2.970698097	1.029732207	1.528532799	0.000419884	1	NIPBL	PREDICTED: nipped-B-like protein A [Hyalella azteca]	-	-	-	-	-	-	-
6	ncbi_113824159	Tmbim4	1.103404249	0.538853211	1.033997213	0.000449487	1	Tmbim4	PREDICTED: protein lifeguard 4-like [Hyalella azteca]	-	-	-	-	-	-	-
6	ncbi_113828434	Abi2	2.291289157	1.322334474	0.793072394	0.000457968	1	Abi2	PREDICTED: abl interactor 2 isoform X2 [Dinoponera quadriceps]	-	-	-	-	-	-	-
6	ncbi_113815875	Snap25	3.922019326	1.774010904	1.144581767	0.000475217	1	Snap25	synaptosome-associated protein of 25 kDa [Procambarus clarkii]	Organismal Systems;Organismal Systems	Endocrine system;Nervous system	ko04911//Insulin secretion;ko04721//Synaptic vesicle cycle	K18211;K18211	-	-	-
6	ncbi_113804683	cdc-37	3.196178687	1.314246377	1.282112309	0.000527503	1	cdc-37	PREDICTED: hsp90 co-chaperone Cdc37 [Vollenhovia emeryi]	Environmental Information Processing	Signal transduction	ko04151//PI3K-Akt signaling pathway	K09554	-	GO:0005515//protein binding;GO:0030295//protein kinase activator activity	GO:0007167//enzyme linked receptor protein signaling pathway;GO:0030154//cell differentiation;GO:0043410//positive regulation of MAPK cascade;GO:0046578//regulation of Ras protein signal transduction
6	ncbi_113824583	cutC	1.304707847	0.6686664	0.964368262	0.000593519	1	cutC	PREDICTED: copper homeostasis protein cutC homolog isoform X1 [Hyalella azteca]	-	-	-	-	-	-	-
6	ncbi_113813513	BRD8	1.505882488	0.723838604	1.056869235	0.000616048	1	BRD8	Bromodomain-containing protein 8 [Zootermopsis nevadensis]	-	-	-	-	-	-	-
6	ncbi_113818199	Arpc2	6.886962947	5.360906639	0.361390905	0.000662529	1	Arpc2	PREDICTED: actin-related protein 2/3 complex subunit 2-like [Hyalella azteca]	Cellular Processes;Cellular Processes;Human Diseases;Human Diseases;Human Diseases;Human Diseases;Organismal Systems	Cell motility;Transport and catabolism;Infectious diseases;Infectious diseases;Infectious diseases;Infectious diseases;Immune system	ko04810//Regulation of actin cytoskeleton;ko04144//Endocytosis;ko05130//Pathogenic Escherichia coli infection;ko05131//Shigellosis;ko05132//Salmonella infection;ko05100//Bacterial invasion of epithelial cells;ko04666//Fc gamma R-mediated phagocytosis	K05758;K05758;K05758;K05758;K05758;K05758;K05758	GO:0005856//cytoskeleton	-	GO:0045010//actin nucleation
6	ncbi_113817495	chmp2a	3.353645996	2.472558653	0.439725664	0.000663298	1	chmp2a	Charged multivesicular body protein 2a [Orchesella cincta]	Cellular Processes;Cellular Processes	Transport and catabolism;Cell growth and death	ko04144//Endocytosis;ko04217//Necroptosis	K12191;K12191	-	-	-
6	ncbi_113814166	TAF10	1.127311416	0.554724724	1.023042177	0.000749422	1	TAF10	PREDICTED: transcription initiation factor TFIID subunit 10-like [Branchiostoma belcheri]	Human Diseases;Genetic Information Processing	Infectious diseases;Transcription	ko05168//Herpes simplex infection;ko03022//Basal transcription factors	K03134;K03134	-	-	GO:0032774//RNA biosynthetic process
6	ncbi_113803512	RAB35	1.853870423	1.038313529	0.836298264	0.000796438	1	RAB35	PREDICTED: ras-related protein Rab-35 [Agrilus planipennis]	Cellular Processes	Transport and catabolism	ko04144//Endocytosis	K07876	-	GO:0004620//phospholipase activity;GO:0016790//thiolester hydrolase activity;GO:0032550//purine ribonucleoside binding	GO:0008104//protein localization;GO:0035556//intracellular signal transduction
6	ncbi_113817752	Set	2.462356983	1.659354415	0.569417874	0.000908638	1	Set	Protein SET [Zootermopsis nevadensis]	-	-	-	-	-	-	GO:0034728//nucleosome organization
6	ncbi_113805905	Non1	2.70008712	1.66754008	0.69528452	0.000939082	1	Non1	PREDICTED: probable nucleolar GTP-binding protein 1 [Bombus terrestris]	Genetic Information Processing	Translation	ko03008//Ribosome biogenesis in eukaryotes	K06943	GO:0043231//intracellular membrane-bounded organelle	-	-
6	ncbi_113829907	GA21628	1.453251907	0.731835292	0.989693906	0.000942086	1	GA21628	AAEL002328-PA [Aedes aegypti]	-	-	-	-	-	-	-
6	ncbi_113827183	edf1	3.030442651	1.797435351	0.753588659	0.000948015	1	edf1	PREDICTED: endothelial differentiation-related factor 1-like [Hyalella azteca]	-	-	-	-	-	GO:0003677//DNA binding	-
6	ncbi_113806028	Fam13a	1.79918448	1.012884141	0.82887396	0.001083663	1	Fam13a	PREDICTED: protein FAM13A isoform X1 [Nicrophorus vespilloides]	-	-	-	-	-	-	-
6	ncbi_113821168	Ras85D	6.341051434	4.516442198	0.489535334	0.001096864	1	Ras85D	RAS [Litopenaeus vannamei]	Human Diseases;Organismal Systems;Human Diseases;Human Diseases;Environmental Information Processing;Human Diseases;Cellular Processes;Organismal Systems;Cellular Processes;Environmental Information Processing;Human Diseases;Environmental Information Processing;Human Diseases;Organismal Systems;Environmental Information Processing;Human Diseases;Environmental Information Processing;Organismal Sys…	Cancers;Environmental adaptation;Infectious diseases;Cancers;Signal transduction;Cancers;Cell motility;Endocrine system;Cell growth and death;Signal transduction;Cancers;Signal transduction;Infectious diseases;Endocrine system;Signal transduction;Cancers;Signal transduction;Aging;Substance dependence;Cancers;Signal transduction;Transport and catabolism;Cell growth and death;Signal transduction;En…	ko05200//Pathways in cancer;ko04714//Thermogenesis;ko05165//Human papillomavirus infection;ko05205//Proteoglycans in cancer;ko04151//PI3K-Akt signaling pathway;ko05225//Hepatocellular carcinoma;ko04810//Regulation of actin cytoskeleton;ko04919//Thyroid hormone signaling pathway;ko04210//Apoptosis;ko04015//Rap1 signaling pathway;ko05231//Choline metabolism in cancer;ko04013//MAPK signaling pathway…	K07827;K07827;K07827;K07827;K07827;K07827;K07827;K07827;K07827;K07827;K07827;K07827;K07827;K07827;K07827;K07827;K07827;K07827;K07827;K07827;K07827;K07827;K07827;K07827;K07827;K07827;K07827;K07827;K07827;K07827;K07827;K07827;K07827;K07827;K07827;K07827;K07827;K07827;K07827;K07827;K07827;K07827;K07827;K07827;K07827;K07827;K07827;K07827;K07827;K07827;K07827;K07827;K07827;K07827;K07827;K07827;K07827;…	-	-	-
6	ncbi_113828351	Cdk11b	0.973919787	0.459586607	1.083466198	0.001099245	1	Cdk11b	PREDICTED: cyclin-dependent kinase 11B-like isoform X1 [Hyalella azteca]	-	-	-	-	-	GO:0004672//protein kinase activity;GO:0032550//purine ribonucleoside binding	GO:0006464//cellular protein modification process;GO:0007166//cell surface receptor signaling pathway
6	ncbi_113811780	Fis1	1.105829959	0.492292427	1.167542112	0.001196678	1	Fis1	PREDICTED: mitochondrial fission 1 protein-like [Hyalella azteca]	Cellular Processes	Transport and catabolism	ko04137//Mitophagy - animal	K17969	-	-	-
6	ncbi_113802919	ppp1r11	1.219618126	0.551982732	1.143734456	0.001251181	1	ppp1r11	PREDICTED: protein phosphatase 1 regulatory subunit 11-like [Hyalella azteca]	-	-	-	-	-	-	-
6	ncbi_113830391	tgo	2.199055898	1.190472099	0.885350467	0.001406382	1	tgo	hypoxia inducible factor 1 beta [Litopenaeus vannamei]	Human Diseases;Human Diseases;Environmental Information Processing;Human Diseases;Human Diseases	Cancers;Endocrine and metabolic diseases;Signal transduction;Cancers;Cancers	ko05200//Pathways in cancer;ko04934//Cushing syndrome;ko04066//HIF-1 signaling pathway;ko05204//Chemical carcinogenesis;ko05211//Renal cell carcinoma	K09097;K09097;K09097;K09097;K09097	GO:0044424//intracellular part	-	GO:0010467//gene expression;GO:0034645//cellular macromolecule biosynthetic process;GO:0050794//regulation of cellular process
6	ncbi_113803885	GBETA1	4.149180383	2.334080843	0.829971848	0.001460628	1	GBETA1	G protein beta 1 subunit [Litopenaeus vannamei]	Human Diseases;Environmental Information Processing;Human Diseases;Environmental Information Processing;Organismal Systems;Organismal Systems;Organismal Systems;Human Diseases;Organismal Systems;Organismal Systems;Organismal Systems;Organismal Systems;Environmental Information Processing;Organismal Systems;Human Diseases;Organismal Systems;Human Diseases;Organismal Systems;Organismal Systems	Cancers;Signal transduction;Substance dependence;Signal transduction;Immune system;Nervous system;Endocrine system;Infectious diseases;Nervous system;Nervous system;Nervous system;Nervous system;Signal transduction;Nervous system;Infectious diseases;Environmental adaptation;Substance dependence;Sensory system;Sensory system	ko05200//Pathways in cancer;ko04151//PI3K-Akt signaling pathway;ko05034//Alcoholism;ko04014//Ras signaling pathway;ko04062//Chemokine signaling pathway;ko04723//Retrograde endocannabinoid signaling;ko04926//Relaxin signaling pathway;ko05163//Human cytomegalovirus infection;ko04726//Serotonergic synapse;ko04724//Glutamatergic synapse;ko04725//Cholinergic synapse;ko04728//Dopaminergic synapse;ko043…	K04536;K04536;K04536;K04536;K04536;K04536;K04536;K04536;K04536;K04536;K04536;K04536;K04536;K04536;K04536;K04536;K04536;K04536;K04536	-	-	-
6	ncbi_113807069	Hcls1	5.378879027	3.529629579	0.607788756	0.001736722	1	Hcls1	PREDICTED: src substrate cortactin [Amyelois transitella]	Human Diseases;Cellular Processes;Human Diseases;Human Diseases;Human Diseases	Cancers;Cellular community - eukaryotes;Infectious diseases;Infectious diseases;Infectious diseases	ko05205//Proteoglycans in cancer;ko04530//Tight junction;ko05130//Pathogenic Escherichia coli infection;ko05131//Shigellosis;ko05100//Bacterial invasion of epithelial cells	K06106;K06106;K06106;K06106;K06106	-	-	-
6	ncbi_113806912	Baz1a	1.220174923	0.552150836	1.143953647	0.001818673	1	Baz1a	PREDICTED: bromodomain adjacent to zinc finger domain protein 1A-like [Hyalella azteca]	-	-	-	-	GO:0031010//ISWI-type complex	GO:0046872//metal ion binding;GO:0090595//acetyl-CoA:L-lysine N6-acetyltransferase	GO:0006260//DNA replication;GO:0010468//regulation of gene expression;GO:0016568//chromatin modification
6	ncbi_113805558	reep6	2.936067216	1.832731301	0.67988971	0.001824043	1	reep6	receptor accessory protein 5 [Procambarus clarkii]	-	-	-	-	-	-	-
6	ncbi_113802527	Ino80c	1.73516664	0.865278403	1.003837922	0.00214245	1	Ino80c	PREDICTED: INO80 complex subunit C-like [Hyalella azteca]	-	-	-	-	-	-	-
6	ncbi_113828236	Csnk1g3	1.051190544	0.507322377	1.051049501	0.002164846	1	Csnk1g3	PREDICTED: casein kinase I-like isoform X2 [Hyalella azteca]	Environmental Information Processing;Environmental Information Processing	Signal transduction;Signal transduction	ko04340//Hedgehog signaling pathway;ko04341//Hedgehog signaling pathway - fly	K08958;K08958	-	-	-
6	ncbi_113815925	Eif4ebp1	1.777888284	0.608413398	1.547040845	0.002382882	1	Eif4ebp1	eukaryotic initiation factor 4E binding protein [Marsupenaeus japonicus]	Genetic Information Processing;Organismal Systems	Translation;Aging	ko03013//RNA transport;ko04213//Longevity regulating pathway - multiple species	K18644;K18644	-	-	-
6	ncbi_113803427	CG40228	1.135932085	0.508086398	1.160730833	0.002505985	1	CG40228	PREDICTED: transcription elongation factor 1 homolog [Diaphorina citri]	-	-	-	-	-	-	-
6	ncbi_113820190	Sptlc2	2.737716341	1.697389694	0.689655151	0.002697269	1	Sptlc2	PREDICTED: serine palmitoyltransferase 2-like isoform X2 [Hyalella azteca]	Metabolism;Environmental Information Processing;Metabolism	Global and overview maps;Signal transduction;Lipid metabolism	ko01100//Metabolic pathways;ko04071//Sphingolipid signaling pathway;ko00600//Sphingolipid metabolism	K00654;K00654;K00654	-	-	-
6	ncbi_113805824	usp106	3.028309633	2.001513088	0.597421674	0.003692498	1	usp106	Putative RNA-binding protein Luc7-like 2 [Zootermopsis nevadensis]	-	-	-	-	-	-	-
6	ncbi_113806425	ncbi_113806425	1.248787613	0.559938479	1.157187902	0.005433328	1	--	-	-	-	-	-	-	-	-
6	ncbi_113823673	PRDX6	2.965500407	1.197042454	1.30880125	0.005449767	1	PRDX6	peroxiredoxin 6 [Scylla paramamosain]	-	-	-	-	-	GO:0003824//catalytic activity;GO:0016209//antioxidant activity	GO:0044710//single-organism metabolic process
6	ncbi_113816963	NDUFS7	3.203026124	2.349905913	0.44683257	0.007058383	1	NDUFS7	NADH dehydrogenase [ubiquinone] iron-sulfur protein 7, mitochondrial [Daphnia magna]	Metabolism;Organismal Systems;Human Diseases;Human Diseases;Human Diseases;Human Diseases;Metabolism;Organismal Systems	Global and overview maps;Environmental adaptation;Neurodegenerative diseases;Neurodegenerative diseases;Endocrine and metabolic diseases;Neurodegenerative diseases;Energy metabolism;Nervous system	ko01100//Metabolic pathways;ko04714//Thermogenesis;ko05016//Huntington disease;ko05010//Alzheimer disease;ko04932//Non-alcoholic fatty liver disease (NAFLD);ko05012//Parkinson disease;ko00190//Oxidative phosphorylation;ko04723//Retrograde endocannabinoid signaling	K03940;K03940;K03940;K03940;K03940;K03940;K03940;K03940	-	GO:0003824//catalytic activity;GO:0043169//cation binding;GO:0048037//cofactor binding;GO:0051536//iron-sulfur cluster binding	GO:0044710//single-organism metabolic process
6	ncbi_113820812	PFDN2	2.650862137	1.7219992	0.62237717	0.007076764	1	PFDN2	PREDICTED: prefoldin subunit 2-like [Hyalella azteca]	-	-	-	-	GO:0043231//intracellular membrane-bounded organelle	-	-
6	ncbi_5333211	ND5	2.973184456	2.256483717	0.397932602	0.00759548	1	ND5	-	-	-	-	-	-	-	-
6	ncbi_113821376	PRCC	1.488059404	0.651876249	1.190762104	0.007627976	1	PRCC	PREDICTED: serine-rich adhesin for platelets-like isoform X1 [Hyalella azteca]	Human Diseases;Human Diseases	Cancers;Cancers	ko05202//Transcriptional misregulation in cancers;ko05211//Renal cell carcinoma	K13105;K13105	-	-	-
6	ncbi_113823755	ARPC3	5.189725092	3.513954481	0.562562616	0.008650455	1	ARPC3	Actin-related protein 2/3 complex subunit 3 [Zootermopsis nevadensis]	Cellular Processes;Cellular Processes;Human Diseases;Human Diseases;Human Diseases;Human Diseases;Organismal Systems	Cell motility;Transport and catabolism;Infectious diseases;Infectious diseases;Infectious diseases;Infectious diseases;Immune system	ko04810//Regulation of actin cytoskeleton;ko04144//Endocytosis;ko05130//Pathogenic Escherichia coli infection;ko05131//Shigellosis;ko05132//Salmonella infection;ko05100//Bacterial invasion of epithelial cells;ko04666//Fc gamma R-mediated phagocytosis	K05756;K05756;K05756;K05756;K05756;K05756;K05756	GO:0043232//intracellular non-membrane-bounded organelle	-	GO:0030833//regulation of actin filament polymerization
6	ncbi_113810427	Ylpm1	1.533303301	0.699309112	1.132640894	0.009084835	1	Ylpm1	PREDICTED: YLP motif-containing protein 1-like [Limulus polyphemus]	-	-	-	-	-	-	-
6	ncbi_113814788	Su(var)205	1.742523868	0.569052837	1.614543898	0.009234879	1	Su(var)205	PREDICTED: M-phase phosphoprotein 8 isoform X3 [Bactrocera oleae]	Metabolism	Amino acid metabolism	ko00310//Lysine degradation	K11419	-	-	-
6	ncbi_5333213	ND4	3.034502742	2.043326042	0.570540699	0.00928609	1	ND4	-	-	-	-	-	-	-	-
